# Supplementary material for: Vitamin C supplementation reduces expression of circulating miR-451a in subjects with poorly controlled type 2 diabetes mellitus and high oxidative stress
Source: PeerJ. 2021 Feb 4;9:e10776. doi: 10.7717/peerj.10776 (PMC7868066; doi:10.7717/peerj.10776)
Supplement: Supplemental Information 2 — Data of GEO submission (GSE154647). [file peerj-09-10776-s002.zip]

Archive with 36 entries (34 files):
- GA_single_ch_LR.xls
- miRNA raw data_NS_H_MIR_V3A_5N.xlsx
- miRNA_Log2 normalized counts_5N.xls
- RCC files/
- RCC files/20180207_30101949610218-01_SN15AF_06.RCC
- RCC files/20180207_30101949610218-01_SN15BF_05.RCC
- RCC files/20180207_30101949610218-01_SN16AF_04.RCC
- RCC files/20180207_30101949610218-01_SN16BF_03.RCC
- RCC files/20180207_30101949610218-01_SN18AF_08.RCC
- RCC files/20180207_30101949610218-01_SN18BF_07.RCC
- RCC files/20180207_30101949610218-01_SN20AF_10.RCC
- RCC files/20180207_30101949610218-01_SN20BF_09.RCC
- RCC files/20180207_30101949610218-01_SN22AF_12.RCC
- RCC files/20180207_30101949610218-01_SN22BF_11.RCC
- txt files/
- txt files/miRNA_raw_data_NS_H_MIR_V3A_5N.txt
- txt files/SN15AF.txt
- txt files/SN15BF.txt
- txt files/SN16AF.txt
- txt files/SN16BF.txt
- txt files/SN18AF.txt
- txt files/SN18BF.txt
- txt files/SN20AF.txt
- txt files/SN20BF.txt
- txt files/SN22AF.txt
- txt files/SN22BF.txt
- RCC files conversted to csv files/20180207_30101949610218-01_SN15AF_06.csv
- RCC files conversted to csv files/20180207_30101949610218-01_SN15BF_05.csv
- RCC files conversted to csv files/20180207_30101949610218-01_SN16AF_04.csv
- RCC files conversted to csv files/20180207_30101949610218-01_SN16BF_03.csv
- RCC files conversted to csv files/20180207_30101949610218-01_SN18AF_08.csv
- RCC files conversted to csv files/20180207_30101949610218-01_SN18BF_07.csv
- RCC files conversted to csv files/20180207_30101949610218-01_SN20AF_10.csv
- RCC files conversted to csv files/20180207_30101949610218-01_SN20BF_09.csv
- RCC files conversted to csv files/20180207_30101949610218-01_SN22AF_12.csv
- RCC files conversted to csv files/20180207_30101949610218-01_SN22BF_11.csv
