# Supplementary material for: Vitamin C supplementation reduces expression of circulating miR-451a in subjects with poorly controlled type 2 diabetes mellitus and high oxidative stress
Source: PeerJ. 2021 Feb 4;9:e10776. doi: 10.7717/peerj.10776 (PMC7868066; doi:10.7717/peerj.10776)
Supplement: Supplemental Information 2 — Data of GEO submission (GSE154647). [file peerj-09-10776-s002.zip › txt files/miRNA_raw_data_NS_H_MIR_V3A_5N.txt]

RCC File Name	Factor	20180207_30101949610218-01_SN15AF_06.RCC	20180207_30101949610218-01_SN15BF_05.RCC	20180207_30101949610218-01_SN16AF_04.RCC	20180207_30101949610218-01_SN16BF_03.RCC	20180207_30101949610218-01_SN18AF_08.RCC	20180207_30101949610218-01_SN18BF_07.RCC	20180207_30101949610218-01_SN20AF_10.RCC	20180207_30101949610218-01_SN20BF_09.RCC	20180207_30101949610218-01_SN22AF_12.RCC	20180207_30101949610218-01_SN22BF_11.RCC
Sample name (ID)	Type	SN15AF	SN15BF	SN16AF	SN16BF	SN18AF	SN18BF	SN20AF	SN20BF	SN22AF	SN22BF
Title (treatment)	Intervention	Post-vitC	Pre-vitC	Post-vitC	Pre-vitC	Post-vitC	Pre-vitC	Post-vitC	Pre-vitC	Post-vitC	Pre-vitC
POS_A	numeric	15720	20120	22841	22082	27656	22433	25232	27093	16226	18681
POS_B	numeric	5932	7359	8743	8431	10666	8312	9548	10070	5664	6700
POS_C	numeric	1917	2410	2743	2694	3193	2626	2983	3256	2043	2311
POS_D	numeric	358	471	532	440	626	523	576	607	380	464
POS_E	numeric	98	114	111	102	128	109	134	143	76	94
POS_F	numeric	40	65	87	68	86	86	82	70	48	64
NEG_A	numeric	15	28	19	18	22	17	24	22	18	12
NEG_B	numeric	17	13	19	17	27	11	19	18	11	13
NEG_C	numeric	67	87	105	75	110	91	120	110	71	67
NEG_D	numeric	22	20	33	21	30	25	36	38	25	28
NEG_E	numeric	16	20	23	15	21	29	23	27	17	20
NEG_F	numeric	23	23	43	30	31	21	20	31	20	26
NEG_G	numeric	17	18	15	11	15	16	10	7	13	16
NEG_H	numeric	17	17	27	13	21	14	17	18	12	18
LIG_NEG_A	numeric	3	12	15	23	21	10	22	28	7	10
LIG_NEG_B	numeric	16	21	32	21	33	32	28	45	11	18
LIG_NEG_C	numeric	12	19	15	21	23	19	16	22	21	12
LIG_POS_A	numeric	8738	11668	10724	11698	5390	3925	5848	6373	3386	3524
LIG_POS_B	numeric	2884	3634	3686	3356	2031	1619	1997	2303	1358	1380
LIG_POS_C	numeric	421	567	579	570	333	234	361	426	246	253
ath-miR159a	numeric	53	40	53	49	44	37	35	43	30	20
cel-miR-248	numeric	18	12	21	21	17	15	23	30	20	14
cel-miR-254	numeric	917	1605	885	1482	718	786	704	701	354	461
osa-miR414	numeric	30	31	40	33	37	28	36	44	16	26
osa-miR442	numeric	58	59	51	40	43	60	52	63	48	62
hsa-let-7a-5p	numeric	1	1	1	1	1	1	1	1	1	1
hsa-let-7b-5p	numeric	34	56	45	52	35	40	32	35	30	24
hsa-let-7c-5p	numeric	25	26	34	31	28	37	36	32	21	23
hsa-let-7d-5p	numeric	24	23	36	34	42	38	46	33	35	35
hsa-let-7e-5p	numeric	14	26	32	24	21	29	35	20	17	19
hsa-let-7f-5p	numeric	31	37	32	34	62	38	46	48	29	42
hsa-let-7g-5p	numeric	15	32	41	35	38	26	26	35	22	16
hsa-let-7i-5p	numeric	36	54	56	69	47	37	48	45	40	37
hsa-miR-1-3p	numeric	11	15	20	21	31	18	32	24	17	28
hsa-miR-1-5p	numeric	36	42	56	39	29	37	50	41	38	37
hsa-miR-100-5p	numeric	14	31	35	37	31	37	36	44	33	30
hsa-miR-101-3p	numeric	23	30	32	27	16	18	21	27	17	25
hsa-miR-103a-3p	numeric	31	34	36	25	32	24	43	24	25	22
hsa-miR-105-5p	numeric	44	37	38	28	36	37	32	43	33	33
hsa-miR-106a-5p+hsa-miR-17-5p	numeric	15	25	12	37	10	12	20	20	14	15
hsa-miR-106b-5p	numeric	16	23	26	17	19	15	20	19	15	18
hsa-miR-107	numeric	52	52	66	62	61	56	61	79	35	41
hsa-miR-10a-5p	numeric	21	26	26	26	24	23	21	35	28	31
hsa-miR-10b-5p	numeric	18	21	26	34	33	23	26	26	21	18
hsa-miR-1178-3p	numeric	16	28	28	23	30	23	30	18	24	24
hsa-miR-1180-3p	numeric	22	25	24	24	23	17	32	26	19	17
hsa-miR-1183	numeric	24	31	39	33	25	28	44	48	37	34
hsa-miR-1185-1-3p	numeric	28	25	25	33	26	27	22	31	30	26
hsa-miR-1185-2-3p	numeric	68	67	48	66	64	123	67	74	60	60
hsa-miR-1185-5p	numeric	21	23	49	21	33	39	42	36	21	30
hsa-miR-1193	numeric	8	19	21	15	25	18	18	25	9	13
hsa-miR-1197	numeric	31	63	52	45	53	44	65	69	34	38
hsa-miR-1200	numeric	13	10	18	13	24	20	29	25	15	20
hsa-miR-1202	numeric	19	31	31	31	50	24	32	34	31	22
hsa-miR-1203	numeric	26	21	31	20	32	27	35	37	25	24
hsa-miR-1204	numeric	27	20	12	27	24	25	24	22	19	15
hsa-miR-1205	numeric	24	28	24	20	36	22	37	37	22	26
hsa-miR-1206	numeric	75	46	51	67	84	121	53	85	53	65
hsa-miR-122-5p	numeric	324	610	155	167	143	162	151	203	137	94
hsa-miR-1224-3p	numeric	23	25	20	15	36	25	25	26	22	19
hsa-miR-1224-5p	numeric	18	22	17	20	19	13	24	26	10	19
hsa-miR-1226-3p	numeric	15	24	38	25	27	31	28	26	22	20
hsa-miR-1228-3p	numeric	28	30	28	23	31	25	32	30	20	26
hsa-miR-1233-3p	numeric	9	12	25	13	11	15	22	20	20	18
hsa-miR-1234-3p	numeric	28	21	37	26	36	23	32	38	18	25
hsa-miR-1236-3p	numeric	35	40	60	40	35	31	37	53	43	30
hsa-miR-124-3p	numeric	15	10	27	18	26	19	21	21	13	22
hsa-miR-1244	numeric	24	32	24	26	30	32	30	31	24	24
hsa-miR-1245a	numeric	10	20	23	21	29	17	20	25	15	13
hsa-miR-1245b-3p	numeric	22	15	18	24	23	27	32	33	17	23
hsa-miR-1245b-5p	numeric	34	37	44	32	39	42	55	43	31	32
hsa-miR-1246	numeric	76	64	34	20	1	1	2	3	71	20
hsa-miR-1247-5p	numeric	10	17	11	14	13	8	16	16	8	13
hsa-miR-1248	numeric	13	24	31	16	34	17	27	32	15	21
hsa-miR-1249-3p	numeric	11	33	30	23	31	25	31	30	17	26
hsa-miR-1249-5p	numeric	15	18	23	17	23	20	24	28	14	20
hsa-miR-1250-5p	numeric	19	21	11	22	23	26	27	23	13	16
hsa-miR-1252-5p	numeric	24	25	29	24	23	25	27	22	24	32
hsa-miR-1253	numeric	846	1042	934	706	489	372	741	712	852	600
hsa-miR-1254	numeric	17	23	27	15	33	27	27	24	21	20
hsa-miR-1255a	numeric	58	44	43	28	54	72	41	46	46	65
hsa-miR-1255b-5p	numeric	33	37	40	46	33	37	40	46	37	30
hsa-miR-1257	numeric	51	76	70	53	57	42	60	58	50	39
hsa-miR-1258	numeric	30	46	51	51	69	43	52	49	31	42
hsa-miR-125a-3p	numeric	18	24	44	34	41	24	32	35	23	21
hsa-miR-125a-5p	numeric	18	24	17	33	16	26	22	24	9	28
hsa-miR-125b-5p	numeric	20	58	32	35	44	27	31	23	18	23
hsa-miR-126-3p	numeric	35	35	30	100	30	25	30	27	19	19
hsa-miR-1260a	numeric	21	33	27	19	28	19	28	30	16	23
hsa-miR-1260b	numeric	23	15	24	65	18	22	22	24	12	17
hsa-miR-1261	numeric	22	32	45	27	44	37	31	45	36	30
hsa-miR-1262	numeric	20	31	24	30	18	26	31	34	20	20
hsa-miR-1264	numeric	27	26	30	25	41	29	43	37	25	29
hsa-miR-1266-5p	numeric	15	16	36	33	33	26	27	26	21	17
hsa-miR-1268a	numeric	18	37	28	21	31	27	42	27	15	26
hsa-miR-1268b	numeric	22	42	42	30	42	39	39	58	26	36
hsa-miR-1269a	numeric	30	28	45	29	37	32	39	41	39	29
hsa-miR-1269b	numeric	26	17	23	19	13	36	17	26	17	27
hsa-miR-127-3p	numeric	31	30	36	31	45	40	42	42	30	39
hsa-miR-127-5p	numeric	21	29	27	16	35	35	24	36	17	21
hsa-miR-1270	numeric	24	32	35	25	30	30	42	32	33	31
hsa-miR-1271-3p	numeric	21	32	47	32	42	33	36	33	13	35
hsa-miR-1271-5p	numeric	23	42	43	32	36	31	37	34	29	45
hsa-miR-1272	numeric	32	30	33	29	24	26	40	31	23	26
hsa-miR-1273c	numeric	21	49	33	34	44	42	51	35	19	36
hsa-miR-1275	numeric	15	14	26	15	14	16	22	16	13	17
hsa-miR-1276	numeric	28	33	42	32	39	39	26	41	18	28
hsa-miR-1277-3p	numeric	33	27	35	44	63	75	47	42	44	38
hsa-miR-1278	numeric	25	28	28	25	34	20	33	33	21	28
hsa-miR-1279	numeric	41	54	54	37	41	46	44	66	47	35
hsa-miR-128-1-5p	numeric	25	17	31	26	22	21	21	26	19	18
hsa-miR-128-2-5p	numeric	16	13	22	27	21	14	32	31	22	17
hsa-miR-128-3p	numeric	1	1	1	1	1	1	1	1	1	1
hsa-miR-1281	numeric	17	13	20	23	14	16	21	22	10	16
hsa-miR-1283	numeric	1	1	1	1	1	1	1	1	1	1
hsa-miR-1285-3p	numeric	14	30	31	24	30	31	16	23	28	13
hsa-miR-1285-5p	numeric	47	56	70	51	56	55	51	51	40	45
hsa-miR-1286	numeric	34	42	44	43	59	52	66	56	32	41
hsa-miR-1287-3p	numeric	10	18	19	25	20	18	23	23	12	28
hsa-miR-1287-5p	numeric	21	28	19	25	34	27	25	22	20	23
hsa-miR-1288-3p	numeric	13	12	25	13	21	15	17	32	8	17
hsa-miR-1289	numeric	18	34	27	25	29	27	28	34	11	14
hsa-miR-129-2-3p	numeric	26	28	19	31	37	27	31	38	24	31
hsa-miR-129-5p	numeric	8	11	10	11	18	15	22	17	14	14
hsa-miR-1290	numeric	212	194	127	155	157	119	178	178	239	171
hsa-miR-1291	numeric	13	17	28	18	35	30	35	28	21	13
hsa-miR-1293	numeric	14	39	42	27	22	33	26	31	17	22
hsa-miR-1295a	numeric	25	39	30	33	34	24	34	44	32	34
hsa-miR-1296-3p	numeric	18	30	37	31	27	21	29	26	26	23
hsa-miR-1296-5p	numeric	11	12	24	15	19	25	25	25	13	19
hsa-miR-1297	numeric	89	64	63	66	67	52	79	80	83	93
hsa-miR-1298-5p	numeric	11	29	32	25	32	25	32	28	23	23
hsa-miR-1299	numeric	24	32	25	26	37	32	17	27	21	19
hsa-miR-1301-3p	numeric	10	9	14	15	18	14	15	16	6	10
hsa-miR-1302	numeric	12	22	32	18	18	26	25	32	16	15
hsa-miR-1303	numeric	10	11	24	20	18	15	28	17	10	17
hsa-miR-1304-3p	numeric	10	14	17	13	19	19	22	19	14	15
hsa-miR-1304-5p	numeric	26	41	31	30	38	31	24	37	24	33
hsa-miR-1305	numeric	50	67	67	57	58	45	44	63	47	55
hsa-miR-1306-3p	numeric	26	36	31	22	27	38	33	40	28	32
hsa-miR-1306-5p	numeric	21	26	26	27	31	20	28	27	16	15
hsa-miR-1307-3p	numeric	22	19	28	25	28	24	35	43	15	37
hsa-miR-1307-5p	numeric	31	29	39	35	46	35	54	39	27	26
hsa-miR-130a-3p	numeric	29	39	25	98	29	32	27	28	13	24
hsa-miR-130b-3p	numeric	15	24	20	28	30	20	23	27	17	24
hsa-miR-132-3p	numeric	11	16	17	19	27	21	27	27	11	19
hsa-miR-1322	numeric	29	45	34	43	29	23	34	48	26	24
hsa-miR-1323	numeric	41	39	43	39	40	33	41	43	35	24
hsa-miR-133a-3p	numeric	21	24	35	32	27	23	42	32	22	34
hsa-miR-133a-5p	numeric	32	34	44	36	34	30	41	42	37	36
hsa-miR-133b	numeric	16	21	22	15	22	13	21	22	13	22
hsa-miR-134-3p	numeric	17	21	23	22	27	17	20	40	15	13
hsa-miR-134-5p+hsa-miR-6728-5p	numeric	13	18	18	14	16	17	11	17	8	20
hsa-miR-135a-5p	numeric	9	16	17	10	21	23	14	19	13	8
hsa-miR-135b-5p	numeric	29	36	28	31	41	36	36	50	20	37
hsa-miR-136-5p	numeric	22	28	43	40	42	29	40	38	16	34
hsa-miR-137	numeric	22	28	30	35	31	23	30	37	22	27
hsa-miR-138-5p	numeric	28	34	34	29	39	35	38	40	23	26
hsa-miR-139-3p	numeric	25	44	43	37	46	43	51	42	24	19
hsa-miR-139-5p	numeric	17	15	20	18	27	20	11	16	11	16
hsa-miR-140-3p	numeric	16	28	38	28	26	21	36	28	23	26
hsa-miR-140-5p	numeric	21	28	36	27	27	35	31	34	20	23
hsa-miR-141-3p	numeric	25	27	38	37	43	59	39	52	27	42
hsa-miR-142-3p	numeric	22	33	26	67	32	27	35	39	15	34
hsa-miR-142-5p	numeric	10	20	14	16	17	14	19	15	7	13
hsa-miR-143-3p	numeric	1	1	1	1	1	1	1	1	1	1
hsa-miR-144-3p	numeric	41	47	26	40	30	35	38	49	41	31
hsa-miR-145-5p	numeric	22	24	12	25	29	19	21	26	23	17
hsa-miR-1469	numeric	11	23	25	12	17	17	24	15	14	14
hsa-miR-146a-5p	numeric	28	36	38	106	25	25	30	49	25	21
hsa-miR-146b-3p	numeric	8	13	19	17	10	11	18	12	12	9
hsa-miR-146b-5p	numeric	26	44	37	31	45	27	31	26	19	45
hsa-miR-147a	numeric	30	36	39	35	39	30	50	25	34	32
hsa-miR-147b	numeric	14	19	21	20	22	15	22	23	14	22
hsa-miR-148a-3p	numeric	44	55	37	45	34	26	36	43	19	31
hsa-miR-148b-3p	numeric	41	47	20	50	35	47	37	30	34	35
hsa-miR-149-5p	numeric	25	28	42	32	42	34	37	39	31	33
hsa-miR-150-5p	numeric	101	174	44	165	82	62	48	57	53	55
hsa-miR-151a-3p	numeric	34	32	36	61	23	22	48	37	28	28
hsa-miR-151a-5p	numeric	12	13	33	19	19	14	19	25	10	14
hsa-miR-151b	numeric	7	15	20	14	18	12	18	18	9	13
hsa-miR-152-3p	numeric	12	11	24	24	22	26	12	24	12	15
hsa-miR-152-5p	numeric	6	15	9	9	11	4	12	18	7	8
hsa-miR-153-3p	numeric	23	26	30	24	29	22	28	32	19	24
hsa-miR-1537-3p	numeric	17	28	20	26	30	39	27	18	20	15
hsa-miR-154-5p	numeric	26	22	32	27	27	26	24	27	15	30
hsa-miR-155-5p	numeric	43	59	82	44	51	35	49	56	41	41
hsa-miR-15a-5p	numeric	11	22	22	24	20	24	20	29	12	18
hsa-miR-15b-5p	numeric	22	20	16	64	29	17	24	24	16	16
hsa-miR-16-5p	numeric	75	152	30	149	35	33	43	40	23	37
hsa-miR-181a-2-3p	numeric	18	21	28	22	26	21	31	29	19	23
hsa-miR-181a-3p	numeric	24	21	29	31	44	36	32	33	26	24
hsa-miR-181a-5p	numeric	9	25	21	33	22	19	19	25	9	12
hsa-miR-181b-2-3p	numeric	16	22	36	40	42	35	48	31	17	31
hsa-miR-181b-5p+hsa-miR-181d-5p	numeric	17	23	27	14	38	16	24	35	17	16
hsa-miR-181c-5p	numeric	16	27	15	13	19	18	24	23	19	23
hsa-miR-181d-3p	numeric	17	21	19	24	29	25	21	19	18	19
hsa-miR-182-3p	numeric	19	19	21	14	19	16	16	23	14	25
hsa-miR-182-5p	numeric	14	13	11	10	17	15	11	16	9	14
hsa-miR-1827	numeric	47	81	82	78	86	82	91	87	53	57
hsa-miR-183-5p	numeric	34	45	52	49	53	49	44	49	37	36
hsa-miR-184	numeric	15	22	18	17	23	20	26	21	18	20
hsa-miR-185-5p	numeric	20	32	26	56	27	23	27	15	12	29
hsa-miR-186-5p	numeric	50	49	43	38	51	36	46	69	71	40
hsa-miR-187-3p	numeric	13	16	21	16	24	24	24	22	18	16
hsa-miR-188-3p	numeric	12	13	21	18	28	20	20	25	9	8
hsa-miR-188-5p	numeric	24	36	39	29	37	38	52	41	23	23
hsa-miR-18a-5p	numeric	11	24	23	31	27	25	29	34	6	16
hsa-miR-18b-5p	numeric	9	17	14	23	23	17	16	19	9	14
hsa-miR-1908-3p	numeric	17	23	24	18	28	21	22	25	7	16
hsa-miR-1908-5p	numeric	17	18	20	23	21	20	14	24	13	8
hsa-miR-1909-3p	numeric	21	19	17	18	17	16	16	31	9	13
hsa-miR-190a-3p	numeric	19	23	28	22	40	37	23	29	25	25
hsa-miR-190a-5p	numeric	13	19	20	18	21	27	23	25	11	23
hsa-miR-190b	numeric	31	41	62	39	53	50	59	56	42	35
hsa-miR-191-5p	numeric	18	45	43	151	46	31	44	34	11	26
hsa-miR-1910-3p	numeric	29	14	26	11	28	25	28	21	20	19
hsa-miR-1910-5p	numeric	16	18	17	15	13	23	16	22	22	15
hsa-miR-1915-3p	numeric	26	22	18	21	22	12	9	20	9	15
hsa-miR-192-5p	numeric	29	35	33	32	33	26	45	42	30	39
hsa-miR-193a-3p	numeric	16	20	16	13	21	19	25	21	10	9
hsa-miR-193a-5p+hsa-miR-193b-5p	numeric	18	20	19	16	26	20	18	22	15	12
hsa-miR-193b-3p	numeric	14	21	28	18	33	32	15	26	17	25
hsa-miR-194-5p	numeric	14	21	18	19	23	25	13	25	10	15
hsa-miR-195-5p	numeric	26	24	32	28	39	42	32	38	16	28
hsa-miR-196a-3p	numeric	19	24	32	27	27	41	32	41	18	20
hsa-miR-196a-5p	numeric	41	50	58	59	63	44	56	52	42	53
hsa-miR-196b-5p	numeric	17	23	20	18	21	24	19	24	14	16
hsa-miR-197-3p	numeric	27	33	25	84	36	25	30	31	25	17
hsa-miR-197-5p	numeric	22	40	40	22	42	36	36	39	29	29
hsa-miR-1972	numeric	32	46	48	41	52	39	47	62	34	50
hsa-miR-1973	numeric	20	22	38	29	32	35	26	30	22	23
hsa-miR-1976	numeric	23	13	26	19	16	11	19	24	12	16
hsa-miR-198	numeric	19	24	39	20	42	16	36	39	33	23
hsa-miR-199a-3p+hsa-miR-199b-3p	numeric	86	69	46	146	78	93	71	69	59	51
hsa-miR-199a-5p	numeric	30	44	45	82	44	36	35	32	21	33
hsa-miR-199b-5p	numeric	23	30	32	20	21	23	39	33	21	20
hsa-miR-19a-3p	numeric	31	39	30	46	24	16	39	25	19	23
hsa-miR-19b-3p	numeric	17	24	28	54	23	17	22	19	21	17
hsa-miR-200a-3p	numeric	35	56	72	61	61	48	76	68	36	47
hsa-miR-200b-3p	numeric	27	23	25	22	25	30	30	36	22	20
hsa-miR-200c-3p	numeric	18	28	29	27	29	37	20	33	21	23
hsa-miR-202-3p	numeric	10	23	27	18	26	22	23	28	22	12
hsa-miR-203a-3p	numeric	39	26	25	35	36	35	26	42	40	44
hsa-miR-203a-5p	numeric	23	37	28	25	38	38	34	41	37	33
hsa-miR-204-5p	numeric	10	8	9	9	13	8	12	17	6	9
hsa-miR-205-5p	numeric	20	35	24	20	29	25	25	36	19	24
hsa-miR-2053	numeric	40	34	46	31	60	50	35	49	40	42
hsa-miR-206	numeric	22	27	30	20	25	20	34	33	29	23
hsa-miR-208a-3p	numeric	13	24	25	12	28	14	14	19	11	11
hsa-miR-208b-3p	numeric	27	31	26	36	30	26	40	38	35	30
hsa-miR-208b-5p	numeric	13	13	18	21	27	23	18	44	19	13
hsa-miR-20a-5p+hsa-miR-20b-5p	numeric	34	47	37	109	52	37	51	40	17	27
hsa-miR-21-5p	numeric	44	52	26	76	26	30	33	40	25	20
hsa-miR-210-3p	numeric	19	16	20	23	15	16	32	19	15	8
hsa-miR-210-5p	numeric	7	13	11	18	19	20	15	18	11	11
hsa-miR-211-3p	numeric	23	25	26	24	29	23	36	36	27	24
hsa-miR-211-5p	numeric	12	12	23	17	27	26	22	46	15	20
hsa-miR-2110	numeric	22	25	52	41	42	37	37	42	39	31
hsa-miR-2113	numeric	21	19	27	23	32	29	22	36	18	29
hsa-miR-2116-5p	numeric	102	158	135	88	78	72	106	120	159	92
hsa-miR-2117	numeric	48	63	51	58	46	43	39	47	51	42
hsa-miR-212-3p	numeric	43	63	65	73	94	66	76	76	48	57
hsa-miR-214-3p	numeric	19	19	32	22	22	20	26	24	17	17
hsa-miR-215-5p	numeric	27	38	29	37	43	27	38	41	34	27
hsa-miR-216a-5p	numeric	33	45	44	35	39	61	57	55	28	30
hsa-miR-216b-5p	numeric	31	46	25	31	45	22	40	44	28	26
hsa-miR-217	numeric	20	30	29	21	26	23	27	33	13	19
hsa-miR-218-5p	numeric	44	36	40	38	34	34	48	42	44	41
hsa-miR-219a-1-3p	numeric	15	30	31	27	19	15	25	25	13	20
hsa-miR-219a-2-3p	numeric	58	52	60	56	52	43	58	44	49	43
hsa-miR-219a-5p	numeric	48	56	39	49	52	46	46	48	33	50
hsa-miR-219b-3p	numeric	45	47	39	39	45	53	45	44	39	46
hsa-miR-22-3p	numeric	23	43	12	39	12	13	23	13	16	15
hsa-miR-221-3p	numeric	24	41	25	56	35	31	28	27	26	36
hsa-miR-221-5p	numeric	18	17	24	15	24	23	20	27	13	18
hsa-miR-222-3p	numeric	28	34	26	44	41	28	31	44	21	21
hsa-miR-223-3p	numeric	40	165	52	877	66	35	40	44	25	31
hsa-miR-224-5p	numeric	35	51	42	30	35	31	31	49	21	44
hsa-miR-2278	numeric	10	25	12	12	22	16	23	19	15	12
hsa-miR-23a-3p	numeric	47	79	38	293	52	44	35	46	26	26
hsa-miR-23b-3p	numeric	15	17	20	21	17	24	16	21	17	16
hsa-miR-23c	numeric	30	35	32	37	49	33	34	43	31	31
hsa-miR-24-3p	numeric	25	36	37	61	28	38	35	40	23	34
hsa-miR-25-3p	numeric	50	102	17	122	32	34	31	28	21	32
hsa-miR-25-5p	numeric	21	25	27	12	26	14	23	18	16	17
hsa-miR-2682-5p	numeric	27	43	32	29	33	45	37	40	24	30
hsa-miR-26a-5p	numeric	42	46	52	65	61	25	33	57	37	43
hsa-miR-26b-5p	numeric	25	32	43	30	32	30	46	40	21	33
hsa-miR-27a-3p	numeric	19	31	31	21	33	31	32	47	28	34
hsa-miR-27b-3p	numeric	21	31	26	25	19	28	21	30	9	16
hsa-miR-28-3p	numeric	19	27	32	23	44	16	26	29	27	28
hsa-miR-28-5p	numeric	37	47	43	47	52	52	54	55	31	35
hsa-miR-296-3p	numeric	11	14	22	24	26	26	15	28	13	12
hsa-miR-296-5p	numeric	17	24	24	19	20	19	20	34	18	18
hsa-miR-297	numeric	10	17	17	8	19	24	11	22	20	20
hsa-miR-298	numeric	17	31	32	32	37	32	39	28	29	29
hsa-miR-299-3p	numeric	23	23	23	20	26	17	29	26	18	16
hsa-miR-299-5p	numeric	34	28	44	27	32	32	24	38	28	33
hsa-miR-29a-3p	numeric	32	40	59	46	50	42	48	64	38	41
hsa-miR-29b-3p	numeric	19	16	25	20	32	15	23	30	14	26
hsa-miR-29c-3p	numeric	8	24	32	20	27	18	22	23	12	16
hsa-miR-300	numeric	23	13	24	16	20	18	25	30	22	16
hsa-miR-301a-3p	numeric	17	15	19	22	20	28	24	28	17	15
hsa-miR-301a-5p	numeric	27	42	56	53	70	52	54	75	35	46
hsa-miR-301b-3p	numeric	35	35	58	47	60	64	49	71	45	49
hsa-miR-301b-5p	numeric	12	28	31	21	23	20	30	24	18	15
hsa-miR-302a-3p	numeric	24	26	27	22	32	32	35	33	29	25
hsa-miR-302a-5p	numeric	30	44	37	35	27	25	31	44	27	23
hsa-miR-302b-3p	numeric	21	33	43	38	39	33	39	36	34	23
hsa-miR-302c-3p	numeric	22	25	31	32	29	28	41	35	25	31
hsa-miR-302d-3p	numeric	325	351	360	228	258	350	260	245	294	246
hsa-miR-302e	numeric	23	34	29	38	38	32	33	41	24	25
hsa-miR-302f	numeric	28	26	26	28	31	33	38	35	20	27
hsa-miR-3065-3p	numeric	13	21	34	11	26	26	26	30	16	13
hsa-miR-3065-5p	numeric	1	1	1	1	1	1	1	1	1	1
hsa-miR-3074-3p	numeric	33	42	40	28	38	46	42	50	36	27
hsa-miR-30a-3p	numeric	17	37	15	23	29	29	26	36	18	29
hsa-miR-30a-5p	numeric	42	55	34	39	27	30	18	36	24	27
hsa-miR-30b-5p	numeric	19	33	31	26	31	25	28	40	23	28
hsa-miR-30c-5p	numeric	27	32	22	38	36	26	35	37	27	27
hsa-miR-30d-5p	numeric	16	32	12	35	11	12	8	13	7	9
hsa-miR-30e-3p	numeric	18	24	23	28	40	21	35	32	19	18
hsa-miR-30e-5p	numeric	133	151	121	134	114	69	146	121	137	98
hsa-miR-31-5p	numeric	19	21	26	29	25	22	31	21	17	16
hsa-miR-3127-5p	numeric	20	18	29	32	34	32	19	42	25	24
hsa-miR-3130-3p	numeric	27	27	30	30	32	22	38	44	32	22
hsa-miR-3131	numeric	20	41	35	38	40	34	29	38	37	23
hsa-miR-3136-5p	numeric	54	74	56	38	36	35	48	57	61	50
hsa-miR-3140-3p	numeric	11	18	13	10	13	13	21	24	8	9
hsa-miR-3140-5p	numeric	16	14	24	17	27	18	16	27	19	20
hsa-miR-3144-3p	numeric	88	103	99	111	146	107	101	125	123	140
hsa-miR-3144-5p	numeric	16	27	36	22	24	15	29	27	21	23
hsa-miR-3147	numeric	20	27	30	26	37	30	33	41	25	21
hsa-miR-3150b-3p	numeric	12	21	15	16	29	24	21	28	21	17
hsa-miR-3151-5p	numeric	20	17	15	22	19	15	17	22	19	18
hsa-miR-3158-3p	numeric	16	28	15	19	25	24	24	17	15	18
hsa-miR-3161	numeric	108	163	140	101	88	72	104	128	108	116
hsa-miR-3164	numeric	26	30	27	28	28	27	26	34	22	31
hsa-miR-3168	numeric	23	32	30	17	33	26	32	25	17	14
hsa-miR-3179	numeric	19	29	21	24	19	18	34	33	16	15
hsa-miR-3180	numeric	36	37	43	39	41	25	41	44	27	26
hsa-miR-3180-3p	numeric	20	28	38	28	42	31	33	38	21	29
hsa-miR-3180-5p	numeric	8	27	23	17	20	24	27	25	22	22
hsa-miR-3182	numeric	16	28	32	26	28	18	31	29	17	23
hsa-miR-3185	numeric	18	23	36	22	24	19	29	30	15	27
hsa-miR-3190-3p	numeric	7	7	19	16	15	15	16	15	10	14
hsa-miR-3192-5p	numeric	32	31	52	26	49	29	30	38	24	32
hsa-miR-3195	numeric	25	28	26	21	34	26	32	39	17	22
hsa-miR-3196	numeric	21	31	31	27	34	24	21	24	21	19
hsa-miR-32-5p	numeric	62	50	67	40	42	32	51	61	49	39
hsa-miR-3202	numeric	46	56	45	52	60	87	35	45	43	42
hsa-miR-320a	numeric	16	24	25	23	23	21	21	27	23	19
hsa-miR-320b	numeric	21	20	32	32	27	21	28	22	24	19
hsa-miR-320c	numeric	9	17	17	18	12	19	18	17	5	17
hsa-miR-320d	numeric	68	102	98	64	51	57	59	72	54	68
hsa-miR-320e	numeric	185	237	57	91	51	37	41	62	42	38
hsa-miR-323a-3p	numeric	14	13	26	18	22	16	11	24	12	20
hsa-miR-323a-5p	numeric	4	8	15	19	21	12	21	11	11	15
hsa-miR-323b-3p	numeric	19	20	37	15	32	23	33	43	16	23
hsa-miR-323b-5p	numeric	30	25	32	26	25	32	33	26	31	20
hsa-miR-324-3p	numeric	25	45	53	49	51	40	46	47	19	43
hsa-miR-324-5p	numeric	20	11	17	18	24	18	15	14	10	12
hsa-miR-325	numeric	40	49	64	51	65	65	53	70	42	41
hsa-miR-326	numeric	17	16	15	24	24	14	24	25	7	15
hsa-miR-328-3p	numeric	10	28	26	27	33	12	24	26	10	11
hsa-miR-328-5p	numeric	15	20	19	25	23	24	23	33	16	18
hsa-miR-329-3p	numeric	19	28	28	22	31	27	24	41	20	23
hsa-miR-329-5p	numeric	15	20	37	27	31	30	31	26	19	23
hsa-miR-330-3p	numeric	8	12	18	14	20	17	10	17	13	12
hsa-miR-330-5p	numeric	13	22	27	16	17	28	28	23	15	22
hsa-miR-331-3p	numeric	21	35	32	34	30	25	41	38	21	22
hsa-miR-331-5p	numeric	8	18	16	22	16	22	15	12	10	15
hsa-miR-335-5p	numeric	23	24	29	29	24	24	33	36	21	23
hsa-miR-337-3p	numeric	23	31	34	24	34	24	32	32	24	28
hsa-miR-337-5p	numeric	18	19	29	28	33	30	37	35	13	24
hsa-miR-338-5p	numeric	10	17	19	17	29	20	19	30	15	20
hsa-miR-339-3p	numeric	22	26	21	19	28	30	28	28	13	19
hsa-miR-339-5p	numeric	13	24	23	26	33	31	27	31	23	17
hsa-miR-33a-5p	numeric	40	37	37	28	38	55	27	43	39	42
hsa-miR-33b-5p	numeric	10	12	22	25	29	35	31	39	26	23
hsa-miR-340-5p	numeric	34	36	49	61	65	56	48	54	44	41
hsa-miR-342-3p	numeric	40	55	27	57	48	39	41	36	29	21
hsa-miR-342-5p	numeric	13	27	24	18	25	25	26	26	17	14
hsa-miR-345-3p	numeric	26	28	29	35	53	25	41	43	18	27
hsa-miR-345-5p	numeric	21	19	40	12	26	21	20	21	19	17
hsa-miR-346	numeric	15	26	27	21	27	21	33	25	15	20
hsa-miR-34a-5p	numeric	32	38	33	25	22	36	24	33	20	30
hsa-miR-34b-3p	numeric	14	15	22	15	20	21	30	26	13	14
hsa-miR-34c-3p	numeric	21	14	30	21	29	24	23	21	17	25
hsa-miR-34c-5p	numeric	18	17	26	23	20	25	15	28	15	28
hsa-miR-3605-3p	numeric	15	9	15	12	16	13	18	14	11	13
hsa-miR-3605-5p	numeric	16	36	31	35	35	33	34	51	14	30
hsa-miR-361-3p	numeric	17	21	24	29	26	24	25	27	18	14
hsa-miR-361-5p	numeric	17	26	20	32	23	20	27	25	18	16
hsa-miR-3613-3p	numeric	16	28	28	36	26	30	21	39	17	24
hsa-miR-3613-5p	numeric	15	33	29	21	38	22	37	41	24	22
hsa-miR-3614-3p	numeric	27	36	41	30	41	28	37	47	29	28
hsa-miR-3614-5p	numeric	13	9	28	22	22	12	23	20	13	18
hsa-miR-3615	numeric	18	29	26	24	27	26	25	37	20	21
hsa-miR-362-3p	numeric	19	20	21	19	26	19	23	17	20	15
hsa-miR-362-5p	numeric	13	17	23	23	20	24	24	27	19	27
hsa-miR-363-3p	numeric	73	89	92	81	134	120	127	116	80	102
hsa-miR-363-5p	numeric	39	47	46	28	38	41	38	41	59	21
hsa-miR-365a-3p+hsa-miR-365b-3p	numeric	23	54	31	40	41	27	33	46	26	32
hsa-miR-365b-5p	numeric	22	27	25	20	25	26	26	33	12	20
hsa-miR-367-3p	numeric	28	26	25	22	39	14	24	30	20	17
hsa-miR-369-3p	numeric	16	31	31	23	34	33	31	31	20	20
hsa-miR-369-5p	numeric	19	19	26	16	32	21	22	26	15	14
hsa-miR-3690	numeric	10	27	33	34	27	29	25	23	20	24
hsa-miR-370-3p	numeric	17	23	18	24	36	28	28	42	26	18
hsa-miR-370-5p	numeric	5	25	19	19	21	17	27	34	25	15
hsa-miR-371a-5p	numeric	36	24	33	21	36	36	29	45	24	34
hsa-miR-371b-5p	numeric	25	30	25	24	19	30	31	49	14	22
hsa-miR-372-3p	numeric	19	26	29	19	44	35	32	28	24	17
hsa-miR-373-3p	numeric	16	19	21	22	30	27	25	24	17	13
hsa-miR-374a-3p	numeric	15	28	27	33	31	32	34	38	21	22
hsa-miR-374a-5p	numeric	23	33	28	27	30	16	31	39	28	26
hsa-miR-374b-5p	numeric	17	47	38	30	32	26	27	35	18	27
hsa-miR-374c-5p	numeric	23	25	20	26	36	31	28	34	15	20
hsa-miR-375	numeric	10	25	21	27	24	27	27	31	14	16
hsa-miR-376a-2-5p	numeric	23	23	37	25	32	23	27	35	19	33
hsa-miR-376a-3p	numeric	31	43	37	64	54	38	25	45	20	29
hsa-miR-376b-3p	numeric	21	22	27	24	31	23	38	38	25	29
hsa-miR-376c-3p	numeric	21	20	30	21	27	24	19	28	20	21
hsa-miR-376c-5p	numeric	13	19	22	22	22	29	21	30	11	13
hsa-miR-377-3p	numeric	21	29	39	25	35	26	33	32	22	24
hsa-miR-378b	numeric	22	24	17	20	19	24	24	24	21	14
hsa-miR-378c	numeric	13	16	17	18	27	15	17	19	10	12
hsa-miR-378d	numeric	10	23	26	18	26	22	28	32	20	15
hsa-miR-378e	numeric	1	1	1	1	1	1	1	1	1	1
hsa-miR-378f	numeric	36	62	53	53	56	54	67	55	45	55
hsa-miR-378g	numeric	28	41	38	28	40	31	44	37	28	35
hsa-miR-378h	numeric	118	131	124	118	95	100	113	139	98	101
hsa-miR-378i	numeric	38	36	43	49	51	37	35	37	24	31
hsa-miR-379-5p	numeric	75	92	71	87	89	67	77	82	57	66
hsa-miR-380-3p	numeric	19	41	38	32	34	41	40	47	40	32
hsa-miR-381-3p	numeric	17	14	29	29	29	20	29	28	14	22
hsa-miR-381-5p	numeric	65	46	44	31	51	82	44	63	53	51
hsa-miR-382-3p	numeric	10	18	20	16	23	17	22	33	15	30
hsa-miR-382-5p	numeric	18	24	26	40	27	26	27	37	13	17
hsa-miR-383-5p	numeric	11	23	30	25	23	13	31	19	18	18
hsa-miR-384	numeric	25	42	30	31	52	34	32	44	23	36
hsa-miR-3916	numeric	15	18	19	12	14	26	20	27	8	16
hsa-miR-3918	numeric	17	16	23	17	26	15	19	23	20	21
hsa-miR-3928-3p	numeric	22	28	45	41	40	34	37	49	21	34
hsa-miR-3934-5p	numeric	19	25	38	27	24	36	29	40	19	20
hsa-miR-409-3p	numeric	10	25	31	46	14	27	27	24	17	23
hsa-miR-409-5p	numeric	18	23	17	15	16	16	15	16	16	18
hsa-miR-410-3p	numeric	23	33	52	36	39	37	38	43	36	36
hsa-miR-411-5p	numeric	74	69	77	77	46	42	52	59	45	52
hsa-miR-412-3p	numeric	24	20	36	34	33	25	32	35	19	21
hsa-miR-421	numeric	35	33	50	43	46	41	36	47	26	38
hsa-miR-422a	numeric	12	1	1	1	1	1	1	1	1	1
hsa-miR-423-3p	numeric	28	39	44	53	43	30	35	47	42	31
hsa-miR-423-5p	numeric	54	89	34	194	41	36	30	43	25	27
hsa-miR-424-5p	numeric	23	18	25	21	37	24	29	32	17	29
hsa-miR-425-5p	numeric	16	33	23	53	23	21	16	27	8	22
hsa-miR-4284	numeric	18	16	29	19	20	21	29	22	20	22
hsa-miR-4286	numeric	28	22	33	27	36	28	27	45	22	26
hsa-miR-429	numeric	40	27	27	21	32	29	34	34	21	25
hsa-miR-431-5p	numeric	9	16	6	11	17	11	10	15	10	9
hsa-miR-432-5p	numeric	21	26	35	29	26	28	29	21	30	24
hsa-miR-433-3p	numeric	24	21	25	20	17	27	19	20	27	22
hsa-miR-433-5p	numeric	25	30	39	34	33	32	39	40	26	39
hsa-miR-4421	numeric	14	17	21	33	27	34	37	25	18	26
hsa-miR-4425	numeric	15	14	20	11	35	16	20	27	17	22
hsa-miR-4431	numeric	27	23	46	25	33	21	27	40	20	28
hsa-miR-4435	numeric	17	22	22	22	15	16	34	30	20	18
hsa-miR-4443	numeric	61	86	107	80	89	94	82	96	61	59
hsa-miR-4448	numeric	12	12	18	14	17	15	17	15	11	16
hsa-miR-4451	numeric	26	20	35	27	35	39	31	30	25	25
hsa-miR-4454+hsa-miR-7975	numeric	645	556	168	102	152	149	97	304	264	249
hsa-miR-4455	numeric	62	74	83	63	56	43	59	61	47	39
hsa-miR-4458	numeric	9	24	21	19	31	21	24	25	19	18
hsa-miR-4461	numeric	19	19	22	18	30	16	32	29	20	20
hsa-miR-448	numeric	39	33	39	35	43	41	38	41	38	28
hsa-miR-4485-3p	numeric	18	16	27	15	22	21	24	31	13	17
hsa-miR-4488	numeric	23	27	30	25	30	21	38	34	21	17
hsa-miR-449a	numeric	15	19	21	22	24	21	16	32	15	18
hsa-miR-449b-5p	numeric	23	32	49	39	35	31	40	59	28	39
hsa-miR-449c-5p	numeric	11	22	27	19	27	21	24	28	14	19
hsa-miR-450a-1-3p	numeric	20	24	27	26	25	43	38	26	24	26
hsa-miR-450a-2-3p	numeric	15	25	30	13	31	21	27	31	24	12
hsa-miR-450a-5p	numeric	25	29	39	30	35	44	48	40	26	39
hsa-miR-450b-3p	numeric	22	25	36	33	37	34	38	50	27	33
hsa-miR-450b-5p	numeric	41	39	36	44	46	35	36	52	37	37
hsa-miR-4516	numeric	42	45	20	30	34	25	31	29	24	17
hsa-miR-451a	numeric	445	2821	59	2228	295	595	295	421	60	159
hsa-miR-452-5p	numeric	21	26	24	22	25	37	24	24	18	20
hsa-miR-4521	numeric	28	22	38	21	36	31	29	37	17	26
hsa-miR-4524a-5p	numeric	13	19	29	16	24	17	19	14	23	15
hsa-miR-4531	numeric	94	83	88	82	57	42	85	74	79	44
hsa-miR-4532	numeric	23	35	22	24	26	25	23	19	15	18
hsa-miR-4536-3p	numeric	37	37	34	33	33	44	30	34	32	35
hsa-miR-4536-5p	numeric	178	214	189	147	158	206	149	155	115	110
hsa-miR-454-3p	numeric	22	26	18	14	25	9	32	40	23	38
hsa-miR-455-3p	numeric	13	8	20	16	16	20	16	7	17	11
hsa-miR-455-5p	numeric	23	15	30	28	27	25	20	37	25	28
hsa-miR-4647	numeric	19	15	30	20	32	24	31	31	20	25
hsa-miR-4707-3p	numeric	15	22	21	23	19	31	27	24	18	12
hsa-miR-4707-5p	numeric	19	23	38	22	23	28	33	32	27	28
hsa-miR-4741	numeric	12	20	38	22	19	33	36	20	24	25
hsa-miR-4755-5p	numeric	25	54	55	40	42	43	42	52	28	36
hsa-miR-4787-3p	numeric	19	37	29	37	46	39	43	36	21	36
hsa-miR-4787-5p	numeric	14	41	33	33	42	27	37	25	18	29
hsa-miR-4792	numeric	17	29	17	24	34	19	27	27	15	24
hsa-miR-483-3p	numeric	17	21	20	20	21	25	31	27	12	22
hsa-miR-483-5p	numeric	14	22	24	24	25	21	22	24	23	23
hsa-miR-484	numeric	17	20	21	37	32	31	32	22	16	24
hsa-miR-485-3p	numeric	27	31	32	31	34	23	26	20	18	21
hsa-miR-485-5p	numeric	25	23	33	30	32	30	35	35	28	29
hsa-miR-486-3p	numeric	34	29	30	58	32	27	34	28	34	25
hsa-miR-487a-3p	numeric	16	22	22	27	28	23	26	23	16	18
hsa-miR-487b-3p	numeric	16	15	17	13	18	21	25	20	8	15
hsa-miR-487b-5p	numeric	14	15	26	13	23	15	23	18	10	13
hsa-miR-488-3p	numeric	15	21	30	24	40	37	40	36	21	18
hsa-miR-489-3p	numeric	14	13	29	24	23	19	26	36	13	8
hsa-miR-490-3p	numeric	17	18	29	24	25	24	33	38	9	16
hsa-miR-490-5p	numeric	21	13	32	28	23	30	21	23	15	14
hsa-miR-491-3p	numeric	28	34	27	34	45	39	37	53	24	24
hsa-miR-491-5p	numeric	22	27	31	25	19	16	26	26	25	30
hsa-miR-492	numeric	22	15	17	18	21	21	25	20	11	15
hsa-miR-493-3p	numeric	22	29	40	25	37	32	22	38	24	23
hsa-miR-494-3p	numeric	351	163	1	1	1	1	1	1	1	1
hsa-miR-494-5p	numeric	25	21	24	22	29	18	15	28	19	15
hsa-miR-495-3p	numeric	213	198	212	203	248	262	182	228	173	218
hsa-miR-495-5p	numeric	36	24	34	27	40	35	42	40	29	20
hsa-miR-496	numeric	24	31	29	28	28	18	23	30	23	23
hsa-miR-497-5p	numeric	27	41	35	29	50	28	31	34	28	23
hsa-miR-498	numeric	40	43	34	40	32	38	46	33	21	24
hsa-miR-499a-3p	numeric	24	36	50	39	24	32	30	38	22	19
hsa-miR-499a-5p	numeric	232	182	152	141	113	193	132	163	205	160
hsa-miR-499b-3p	numeric	24	37	32	30	46	28	33	39	20	39
hsa-miR-499b-5p	numeric	21	24	37	36	28	29	43	33	12	21
hsa-miR-5001-3p	numeric	8	18	14	15	21	21	16	21	17	18
hsa-miR-5001-5p	numeric	21	30	20	27	28	23	31	22	16	20
hsa-miR-500a-5p+hsa-miR-501-5p	numeric	13	12	23	18	22	11	24	18	11	18
hsa-miR-501-3p	numeric	12	19	18	19	14	18	20	26	17	17
hsa-miR-5010-3p	numeric	19	19	17	17	25	17	15	16	16	13
hsa-miR-5010-5p	numeric	11	12	21	23	19	17	22	20	9	20
hsa-miR-502-3p	numeric	20	32	27	19	33	22	32	30	17	26
hsa-miR-502-5p	numeric	1	1	1	1	1	1	1	1	1	1
hsa-miR-503-3p	numeric	21	12	19	18	31	25	30	22	16	33
hsa-miR-503-5p	numeric	15	27	45	27	42	27	33	34	24	44
hsa-miR-504-3p	numeric	15	18	25	16	21	15	33	29	12	20
hsa-miR-504-5p	numeric	21	26	18	17	34	27	32	42	24	28
hsa-miR-505-3p	numeric	16	19	30	30	37	26	27	31	21	27
hsa-miR-506-3p	numeric	20	33	30	24	32	31	35	28	16	24
hsa-miR-506-5p	numeric	25	31	43	24	39	33	44	39	42	40
hsa-miR-507	numeric	27	29	23	15	31	19	28	24	12	21
hsa-miR-508-3p	numeric	37	47	37	28	43	58	40	39	46	44
hsa-miR-508-5p	numeric	17	24	26	26	35	29	26	36	19	20
hsa-miR-509-3-5p	numeric	23	33	34	36	41	32	37	34	15	22
hsa-miR-509-3p	numeric	15	21	32	20	16	21	21	26	13	13
hsa-miR-509-5p	numeric	14	22	29	27	40	23	23	28	16	27
hsa-miR-510-3p	numeric	15	20	17	19	25	19	20	39	18	15
hsa-miR-510-5p	numeric	13	18	17	13	16	13	6	26	12	13
hsa-miR-511-5p	numeric	90	44	61	49	51	50	40	60	76	51
hsa-miR-512-3p	numeric	12	13	11	11	13	13	16	7	5	14
hsa-miR-512-5p	numeric	16	27	27	23	32	22	33	34	15	20
hsa-miR-513a-3p	numeric	37	30	30	29	30	27	29	27	29	21
hsa-miR-513a-5p	numeric	15	15	23	13	30	22	20	30	8	15
hsa-miR-513b-5p	numeric	18	23	25	26	39	36	35	38	36	25
hsa-miR-513c-3p	numeric	25	26	33	25	34	29	35	30	23	25
hsa-miR-513c-5p	numeric	17	31	53	44	42	38	38	60	18	31
hsa-miR-514a-3p	numeric	27	28	44	27	41	30	40	34	28	28
hsa-miR-514a-5p	numeric	17	23	17	26	24	24	27	33	20	20
hsa-miR-514b-3p	numeric	35	35	45	42	33	33	40	57	39	27
hsa-miR-514b-5p	numeric	42	56	50	54	59	45	56	46	33	44
hsa-miR-515-3p	numeric	22	29	31	36	32	18	28	35	16	22
hsa-miR-515-5p	numeric	38	36	29	35	42	32	38	50	46	42
hsa-miR-516a-3p+hsa-miR-516b-3p	numeric	33	47	44	41	45	50	32	35	30	28
hsa-miR-516a-5p	numeric	16	19	23	22	20	26	22	29	16	17
hsa-miR-516b-5p	numeric	17	26	36	17	33	23	23	25	11	16
hsa-miR-517a-3p	numeric	19	33	42	26	34	23	45	46	27	40
hsa-miR-517b-3p	numeric	17	17	24	17	24	20	26	23	14	22
hsa-miR-517c-3p+hsa-miR-519a-3p	numeric	18	17	23	22	26	19	29	23	11	11
hsa-miR-518b	numeric	19	24	32	37	38	30	39	33	27	22
hsa-miR-518c-3p	numeric	26	23	28	23	37	27	25	27	27	23
hsa-miR-518d-3p	numeric	11	12	22	16	18	24	18	32	13	19
hsa-miR-518e-3p	numeric	7	13	21	15	19	20	15	20	11	9
hsa-miR-518f-3p	numeric	26	43	33	35	39	38	47	51	24	32
hsa-miR-5196-3p+hsa-miR-6732-3p	numeric	22	26	37	24	21	26	36	38	29	22
hsa-miR-5196-5p	numeric	33	48	30	32	41	31	46	63	26	26
hsa-miR-519b-3p	numeric	19	15	28	21	29	23	25	27	15	21
hsa-miR-519b-5p+hsa-miR-519c-5p+hsa-miR-523-5p+hsa-miR-518e-5p+hsa-miR-522-5p+hsa-miR-519a-5p	numeric	25	34	31	31	33	35	35	43	38	24
hsa-miR-519c-3p	numeric	15	15	35	26	21	26	30	32	13	17
hsa-miR-519d-3p	numeric	29	22	31	29	33	18	34	34	43	31
hsa-miR-519e-3p	numeric	12	27	26	17	26	33	27	31	19	18
hsa-miR-520a-3p	numeric	11	14	21	13	8	9	16	15	9	8
hsa-miR-520a-5p	numeric	28	35	51	43	47	42	38	46	38	33
hsa-miR-520b	numeric	17	28	22	23	32	26	33	32	19	27
hsa-miR-520c-3p	numeric	32	42	37	49	45	42	65	64	32	43
hsa-miR-520d-3p	numeric	48	55	31	49	44	40	56	42	45	42
hsa-miR-520d-5p+hsa-miR-527+hsa-miR-518a-5p	numeric	32	32	41	44	22	34	36	41	25	26
hsa-miR-520e	numeric	16	13	22	16	27	19	17	21	15	12
hsa-miR-520f-3p	numeric	38	53	49	53	50	36	40	59	40	20
hsa-miR-520g-3p	numeric	22	9	16	30	21	16	30	22	13	16
hsa-miR-520h	numeric	49	52	47	47	38	36	49	40	40	43
hsa-miR-521	numeric	25	14	25	16	18	25	21	18	23	19
hsa-miR-522-3p	numeric	49	41	28	31	41	45	35	49	27	44
hsa-miR-523-3p	numeric	22	35	30	16	23	26	30	37	15	21
hsa-miR-524-3p	numeric	18	18	24	16	24	22	22	24	19	18
hsa-miR-525-3p	numeric	17	14	14	6	22	14	24	14	17	7
hsa-miR-525-5p	numeric	41	31	48	28	56	34	34	45	29	36
hsa-miR-526a+hsa-miR-518c-5p+hsa-miR-518d-5p	numeric	16	25	37	28	28	26	31	45	27	28
hsa-miR-526b-5p	numeric	18	29	30	20	36	20	26	37	23	22
hsa-miR-532-3p	numeric	11	25	22	32	30	34	41	30	26	22
hsa-miR-532-5p	numeric	11	23	21	19	18	14	23	21	14	20
hsa-miR-539-3p	numeric	16	20	20	14	19	19	16	19	20	15
hsa-miR-539-5p	numeric	29	32	40	24	30	24	40	32	22	26
hsa-miR-541-3p	numeric	16	27	33	22	28	16	19	20	17	31
hsa-miR-542-3p	numeric	16	32	37	35	39	34	43	35	28	26
hsa-miR-542-5p	numeric	21	18	20	21	31	16	22	25	16	12
hsa-miR-543	numeric	30	50	46	48	38	33	47	34	38	20
hsa-miR-544a	numeric	32	25	34	31	30	17	30	35	22	34
hsa-miR-545-3p	numeric	26	24	36	25	25	24	27	36	17	19
hsa-miR-548a-3p	numeric	14	44	40	38	53	40	42	49	30	47
hsa-miR-548a-5p	numeric	38	34	33	40	39	33	49	44	32	19
hsa-miR-548aa+hsa-miR-548t-3p	numeric	122	164	131	88	1	22	34	58	87	60
hsa-miR-548ad-3p	numeric	37	36	42	46	32	41	51	55	34	36
hsa-miR-548ah-5p	numeric	149	152	146	132	123	192	125	160	160	135
hsa-miR-548ai+hsa-miR-570-5p	numeric	39	50	40	46	37	35	47	58	45	24
hsa-miR-548ak	numeric	6	24	28	22	22	23	22	31	16	21
hsa-miR-548al	numeric	47	69	91	63	89	67	91	101	43	59
hsa-miR-548ar-3p	numeric	29	48	47	50	48	32	47	66	42	40
hsa-miR-548ar-5p	numeric	5	1	1	1	1	1	1	1	15	1
hsa-miR-548b-3p	numeric	17	25	27	16	20	23	21	21	24	17
hsa-miR-548c-5p+hsa-miR-548o-5p+hsa-miR-548am-5p	numeric	18	16	20	20	14	17	18	20	13	17
hsa-miR-548d-3p	numeric	62	75	70	47	60	41	45	39	70	38
hsa-miR-548d-5p	numeric	20	25	29	16	28	20	36	41	18	17
hsa-miR-548e-3p	numeric	18	21	26	19	21	26	24	19	18	17
hsa-miR-548e-5p	numeric	33	28	24	19	37	37	39	50	33	29
hsa-miR-548g-3p	numeric	165	201	179	161	151	136	149	160	123	109
hsa-miR-548h-5p	numeric	10	23	14	13	21	20	13	15	16	12
hsa-miR-548i	numeric	22	32	36	32	26	39	32	32	26	29
hsa-miR-548j-3p	numeric	30	28	39	23	25	33	44	50	23	30
hsa-miR-548j-5p	numeric	21	16	25	25	32	26	25	28	25	25
hsa-miR-548k	numeric	48	32	42	35	44	55	41	40	35	30
hsa-miR-548l	numeric	27	31	39	37	36	41	39	40	31	33
hsa-miR-548m	numeric	25	32	33	26	34	29	30	36	23	27
hsa-miR-548n	numeric	112	125	105	108	83	84	76	82	60	54
hsa-miR-548o-3p+hsa-miR-548ah-3p+hsa-miR-548av-3p	numeric	14	18	24	25	30	21	23	23	24	21
hsa-miR-548q	numeric	201	285	279	214	152	145	249	221	272	159
hsa-miR-548v	numeric	30	49	58	44	41	39	52	56	42	44
hsa-miR-548y	numeric	79	96	64	62	85	89	65	64	62	66
hsa-miR-548z+hsa-miR-548h-3p	numeric	33	36	39	33	38	35	29	44	28	21
hsa-miR-549a	numeric	244	320	277	185	144	162	210	221	211	189
hsa-miR-550a-5p	numeric	17	14	17	22	19	16	23	22	5	11
hsa-miR-551a	numeric	68	94	105	90	99	93	116	110	49	83
hsa-miR-551b-3p	numeric	21	42	27	38	35	30	43	57	27	33
hsa-miR-552-3p	numeric	22	29	30	36	32	32	36	41	31	36
hsa-miR-553	numeric	70	68	67	51	55	89	42	62	78	70
hsa-miR-554	numeric	9	20	15	20	16	22	22	16	15	18
hsa-miR-555	numeric	16	23	26	20	25	31	30	35	14	18
hsa-miR-556-3p	numeric	11	34	26	25	17	29	17	20	17	18
hsa-miR-556-5p	numeric	32	30	33	26	44	24	36	35	31	23
hsa-miR-561-3p	numeric	22	33	28	20	20	22	21	31	16	24
hsa-miR-561-5p	numeric	23	17	33	21	26	20	20	31	14	18
hsa-miR-562	numeric	10	14	22	19	18	12	22	27	9	19
hsa-miR-563	numeric	18	28	30	17	47	24	31	27	18	27
hsa-miR-564	numeric	14	16	20	18	24	26	28	32	17	10
hsa-miR-566	numeric	29	29	25	35	33	24	37	31	22	32
hsa-miR-567	numeric	30	55	49	44	52	35	43	42	27	34
hsa-miR-568	numeric	20	23	27	29	33	25	21	28	19	29
hsa-miR-570-3p	numeric	22	38	1	1	1	1	1	1	12	1
hsa-miR-571	numeric	31	31	35	33	34	31	22	34	17	35
hsa-miR-572	numeric	21	24	24	28	26	35	22	35	18	19
hsa-miR-573	numeric	25	29	21	38	24	36	37	33	24	29
hsa-miR-574-3p	numeric	24	21	22	32	20	19	18	25	17	19
hsa-miR-574-5p	numeric	21	29	32	30	31	28	31	37	27	34
hsa-miR-575	numeric	32	38	48	44	42	41	44	49	30	39
hsa-miR-576-3p	numeric	17	21	23	17	28	20	28	27	19	13
hsa-miR-576-5p	numeric	20	36	42	24	47	33	28	46	26	30
hsa-miR-577	numeric	55	74	54	56	65	52	55	57	44	46
hsa-miR-578	numeric	13	16	21	22	27	29	25	32	16	12
hsa-miR-579-3p	numeric	956	1080	293	1	1	1	1	1	1	1
hsa-miR-579-5p	numeric	17	27	19	21	26	23	27	26	16	19
hsa-miR-580-3p	numeric	17	16	20	17	21	12	16	29	8	25
hsa-miR-582-3p	numeric	25	24	33	26	27	31	26	29	21	19
hsa-miR-582-5p	numeric	13	23	31	20	28	25	26	30	17	26
hsa-miR-584-3p	numeric	24	31	43	29	42	32	46	54	28	38
hsa-miR-584-5p	numeric	23	27	33	29	41	42	39	40	26	21
hsa-miR-585-3p	numeric	88	77	78	64	79	100	61	79	75	77
hsa-miR-587	numeric	56	44	58	36	49	39	40	47	54	41
hsa-miR-589-5p	numeric	23	25	20	30	32	23	14	35	18	16
hsa-miR-590-3p	numeric	18	12	26	11	20	14	26	17	15	25
hsa-miR-590-5p	numeric	147	214	213	154	135	105	186	187	130	123
hsa-miR-591	numeric	20	31	24	26	32	35	30	26	21	27
hsa-miR-592	numeric	24	30	35	34	30	31	39	31	32	32
hsa-miR-593-3p	numeric	41	35	38	33	47	27	36	48	35	29
hsa-miR-595	numeric	23	27	31	25	32	22	33	39	21	28
hsa-miR-596	numeric	22	27	29	20	25	25	32	29	20	17
hsa-miR-597-5p	numeric	44	41	46	31	52	44	49	47	32	42
hsa-miR-598-3p	numeric	64	77	93	75	95	93	79	96	50	61
hsa-miR-599	numeric	9	8	14	15	19	11	14	10	17	11
hsa-miR-600	numeric	8	22	18	18	17	16	16	14	12	16
hsa-miR-601	numeric	29	25	24	30	33	32	35	33	23	25
hsa-miR-603	numeric	44	2	1	1	1	1	1	1	31	1
hsa-miR-604	numeric	18	19	22	22	27	15	17	22	13	11
hsa-miR-605-5p	numeric	18	24	22	18	37	29	30	29	21	22
hsa-miR-606	numeric	46	35	31	32	33	45	36	33	37	33
hsa-miR-607	numeric	26	50	59	44	60	51	45	66	44	37
hsa-miR-608	numeric	21	36	23	24	23	26	34	32	24	24
hsa-miR-610	numeric	31	24	37	30	29	16	22	35	22	13
hsa-miR-612	numeric	95	109	126	100	102	97	97	116	119	87
hsa-miR-613	numeric	15	35	28	16	29	25	28	33	18	19
hsa-miR-614	numeric	16	27	20	17	23	19	21	30	17	14
hsa-miR-615-3p	numeric	30	29	23	21	28	24	34	36	22	32
hsa-miR-615-5p	numeric	13	23	27	27	40	22	19	32	10	24
hsa-miR-616-3p	numeric	17	27	21	31	32	35	25	35	23	32
hsa-miR-617	numeric	12	29	32	26	31	30	31	41	13	25
hsa-miR-619-3p	numeric	13	15	23	14	23	23	19	20	12	12
hsa-miR-620	numeric	12	26	24	22	29	19	24	30	23	25
hsa-miR-624-3p	numeric	19	17	15	12	14	24	27	35	9	11
hsa-miR-625-5p	numeric	42	51	43	43	34	35	36	50	43	32
hsa-miR-626	numeric	36	30	28	33	38	51	45	49	22	36
hsa-miR-627-3p	numeric	26	43	36	37	35	27	41	38	33	33
hsa-miR-627-5p	numeric	22	1	1	1	1	1	1	1	22	1
hsa-miR-628-3p	numeric	9	23	17	30	18	18	28	29	14	16
hsa-miR-628-5p	numeric	10	9	19	14	22	19	17	16	15	16
hsa-miR-629-5p	numeric	28	28	38	29	23	36	45	41	37	25
hsa-miR-630	numeric	33	43	58	34	31	34	44	52	46	38
hsa-miR-631	numeric	9	13	19	22	16	17	19	19	7	13
hsa-miR-637	numeric	17	19	19	17	25	22	21	18	16	12
hsa-miR-638	numeric	20	18	24	22	34	15	27	23	18	16
hsa-miR-639	numeric	9	20	20	14	23	11	21	21	22	19
hsa-miR-640	numeric	40	38	43	29	44	31	32	50	28	14
hsa-miR-641	numeric	11	21	20	19	18	16	31	22	13	16
hsa-miR-642a-3p	numeric	18	21	16	13	23	18	15	23	12	15
hsa-miR-642a-5p	numeric	15	15	26	26	20	24	25	22	27	16
hsa-miR-643	numeric	27	44	47	36	56	46	37	45	18	22
hsa-miR-644a	numeric	369	507	468	355	337	267	441	407	332	319
hsa-miR-648	numeric	32	38	37	28	44	35	48	50	38	41
hsa-miR-649	numeric	24	18	20	27	27	17	20	16	22	17
hsa-miR-650	numeric	15	22	18	23	23	29	24	25	18	17
hsa-miR-6503-3p	numeric	15	28	33	10	22	26	24	34	16	18
hsa-miR-6503-5p	numeric	20	28	29	21	22	22	21	33	25	21
hsa-miR-651-3p	numeric	21	19	13	17	22	22	21	22	13	9
hsa-miR-651-5p	numeric	27	24	35	21	30	37	31	45	20	30
hsa-miR-6511a-3p	numeric	11	12	14	8	10	9	16	11	9	8
hsa-miR-6511a-5p	numeric	28	26	20	16	22	19	26	33	20	18
hsa-miR-652-3p	numeric	7	11	11	14	15	12	19	13	7	13
hsa-miR-652-5p	numeric	19	20	29	20	22	23	27	31	16	16
hsa-miR-654-3p	numeric	14	17	19	21	17	25	22	32	11	16
hsa-miR-654-5p	numeric	19	23	22	38	40	25	32	38	16	23
hsa-miR-655-3p	numeric	13	9	16	19	23	19	17	23	10	11
hsa-miR-656-3p	numeric	40	58	55	49	44	60	50	47	48	32
hsa-miR-660-3p	numeric	22	38	43	36	27	30	34	37	21	24
hsa-miR-660-5p	numeric	21	16	18	15	16	25	21	27	18	15
hsa-miR-661	numeric	28	32	32	30	45	44	47	39	23	40
hsa-miR-663a	numeric	28	42	45	38	33	38	47	53	32	45
hsa-miR-664a-3p	numeric	21	31	28	31	25	24	23	30	25	18
hsa-miR-664b-3p	numeric	31	36	29	24	28	30	35	37	34	40
hsa-miR-664b-5p	numeric	15	16	31	9	27	18	28	25	18	12
hsa-miR-665	numeric	12	28	30	35	46	24	28	39	23	21
hsa-miR-671-3p	numeric	15	17	29	22	20	19	9	20	12	6
hsa-miR-671-5p	numeric	38	36	55	34	42	44	40	50	42	32
hsa-miR-6720-3p	numeric	14	20	22	17	23	25	23	29	19	18
hsa-miR-6721-5p	numeric	86	123	128	129	127	109	150	165	90	112
hsa-miR-6724-5p	numeric	28	36	34	34	38	28	47	54	30	20
hsa-miR-675-5p	numeric	20	23	26	21	17	16	25	22	15	21
hsa-miR-7-5p	numeric	64	51	62	45	56	42	54	55	57	42
hsa-miR-708-5p	numeric	19	18	22	16	20	17	25	24	10	21
hsa-miR-744-5p	numeric	37	43	42	30	39	33	45	47	33	33
hsa-miR-758-3p+hsa-miR-411-3p	numeric	24	29	29	25	32	19	31	32	20	14
hsa-miR-758-5p	numeric	16	23	16	11	24	23	17	17	17	25
hsa-miR-760	numeric	18	18	20	22	26	18	27	30	22	19
hsa-miR-761	numeric	60	61	56	63	88	69	69	81	37	66
hsa-miR-764	numeric	18	19	26	24	29	34	23	38	26	32
hsa-miR-765	numeric	18	21	24	22	37	22	37	28	26	35
hsa-miR-766-3p	numeric	20	28	25	48	27	38	40	39	20	35
hsa-miR-766-5p	numeric	8	22	20	6	18	27	24	17	14	14
hsa-miR-767-3p	numeric	14	22	34	21	14	21	18	23	10	22
hsa-miR-767-5p	numeric	17	22	28	19	24	21	24	16	14	15
hsa-miR-769-3p	numeric	12	17	24	13	19	22	20	19	11	14
hsa-miR-769-5p	numeric	32	30	38	37	37	44	43	46	37	32
hsa-miR-770-5p	numeric	22	31	31	30	47	37	33	26	16	28
hsa-miR-802	numeric	28	23	45	34	40	30	28	41	28	23
hsa-miR-873-3p	numeric	63	73	96	65	111	100	124	113	54	74
hsa-miR-873-5p	numeric	49	61	46	46	37	39	48	52	49	38
hsa-miR-874-3p	numeric	20	22	28	23	15	22	20	22	25	16
hsa-miR-874-5p	numeric	19	29	23	23	31	21	22	23	15	26
hsa-miR-875-3p	numeric	20	16	29	20	38	26	32	22	16	12
hsa-miR-876-3p	numeric	17	32	35	24	28	28	30	47	33	24
hsa-miR-876-5p	numeric	4	11	15	6	14	11	14	13	10	11
hsa-miR-877-5p	numeric	41	51	37	40	51	26	40	51	36	28
hsa-miR-885-3p	numeric	18	22	28	29	34	20	30	30	25	25
hsa-miR-885-5p	numeric	42	60	27	21	31	30	14	34	24	28
hsa-miR-887-3p	numeric	20	28	26	18	21	25	24	26	19	19
hsa-miR-887-5p	numeric	23	17	24	22	22	27	23	31	21	18
hsa-miR-888-5p	numeric	74	93	86	55	68	59	68	69	90	77
hsa-miR-889-3p	numeric	23	19	24	25	40	22	17	19	14	15
hsa-miR-890	numeric	22	40	24	38	35	31	26	35	29	25
hsa-miR-891a-5p	numeric	22	21	30	28	38	19	47	38	25	27
hsa-miR-891b	numeric	55	62	75	54	83	76	92	99	57	53
hsa-miR-892a	numeric	15	27	37	33	21	18	32	38	22	22
hsa-miR-892b	numeric	18	21	19	12	32	24	32	23	15	12
hsa-miR-9-5p	numeric	9	18	25	14	20	19	22	23	17	14
hsa-miR-922	numeric	39	52	60	45	65	54	74	72	31	41
hsa-miR-924	numeric	6	14	7	17	17	12	16	21	6	17
hsa-miR-92a-1-5p	numeric	19	35	29	23	38	18	29	29	20	26
hsa-miR-92a-3p	numeric	71	87	24	115	47	27	30	47	17	38
hsa-miR-92b-3p	numeric	22	26	31	25	34	19	35	33	14	25
hsa-miR-93-5p	numeric	33	55	29	103	30	27	29	36	17	21
hsa-miR-933	numeric	24	13	29	38	36	35	29	30	26	25
hsa-miR-934	numeric	19	15	29	32	26	24	26	36	14	13
hsa-miR-935	numeric	10	20	21	17	20	15	12	21	8	23
hsa-miR-936	numeric	15	30	26	29	38	17	25	35	21	22
hsa-miR-937-3p	numeric	18	21	33	18	38	34	36	42	17	25
hsa-miR-939-5p	numeric	29	41	45	29	35	35	33	39	24	27
hsa-miR-940	numeric	8	10	29	17	20	21	18	11	13	14
hsa-miR-941	numeric	19	21	22	14	22	20	21	30	16	12
hsa-miR-942-3p	numeric	15	16	16	11	12	22	20	15	12	18
hsa-miR-942-5p	numeric	52	68	64	50	45	36	43	44	39	30
hsa-miR-944	numeric	16	35	34	15	26	16	26	37	25	23
hsa-miR-95-3p	numeric	18	26	40	28	40	30	36	35	26	23
hsa-miR-96-5p	numeric	20	24	33	33	38	32	37	35	21	30
hsa-miR-98-3p	numeric	23	37	26	27	39	34	32	36	29	32
hsa-miR-98-5p	numeric	58	57	46	46	63	79	58	61	81	63
hsa-miR-99a-5p	numeric	19	18	31	27	26	16	33	28	16	19
hsa-miR-99b-5p	numeric	22	20	29	37	21	19	26	32	13	20
ACTB	numeric	23	33	43	34	48	50	53	46	27	34
B2M	numeric	26	39	43	33	45	38	43	51	38	44
GAPDH	numeric	22	31	28	26	39	33	31	36	23	17
RPL19	numeric	20	23	22	28	23	26	27	29	9	21
RPLP0	numeric	7	11	25	15	15	17	15	14	9	12
