# Supplementary material for: Vitamin C supplementation reduces expression of circulating miR-451a in subjects with poorly controlled type 2 diabetes mellitus and high oxidative stress
Source: PeerJ. 2021 Feb 4;9:e10776. doi: 10.7717/peerj.10776 (PMC7868066; doi:10.7717/peerj.10776)
Supplement: Supplemental Information 2 — Data of GEO submission (GSE154647). [file peerj-09-10776-s002.zip › txt files/SN20BF.txt]

RCC File Name	Factor	20180207_30101949610218-01_SN20BF_09.RCC
Sample name (ID)	Type	SN20BF
Title (treatment)	Intervention	Pre-vitC
POS_A	numeric	27093
POS_B	numeric	10070
POS_C	numeric	3256
POS_D	numeric	607
POS_E	numeric	143
POS_F	numeric	70
NEG_A	numeric	22
NEG_B	numeric	18
NEG_C	numeric	110
NEG_D	numeric	38
NEG_E	numeric	27
NEG_F	numeric	31
NEG_G	numeric	7
NEG_H	numeric	18
LIG_NEG_A	numeric	28
LIG_NEG_B	numeric	45
LIG_NEG_C	numeric	22
LIG_POS_A	numeric	6373
LIG_POS_B	numeric	2303
LIG_POS_C	numeric	426
ath-miR159a	numeric	43
cel-miR-248	numeric	30
cel-miR-254	numeric	701
osa-miR414	numeric	44
osa-miR442	numeric	63
hsa-let-7a-5p	numeric	1
hsa-let-7b-5p	numeric	35
hsa-let-7c-5p	numeric	32
hsa-let-7d-5p	numeric	33
hsa-let-7e-5p	numeric	20
hsa-let-7f-5p	numeric	48
hsa-let-7g-5p	numeric	35
hsa-let-7i-5p	numeric	45
hsa-miR-1-3p	numeric	24
hsa-miR-1-5p	numeric	41
hsa-miR-100-5p	numeric	44
hsa-miR-101-3p	numeric	27
hsa-miR-103a-3p	numeric	24
hsa-miR-105-5p	numeric	43
hsa-miR-106a-5p+hsa-miR-17-5p	numeric	20
hsa-miR-106b-5p	numeric	19
hsa-miR-107	numeric	79
hsa-miR-10a-5p	numeric	35
hsa-miR-10b-5p	numeric	26
hsa-miR-1178-3p	numeric	18
hsa-miR-1180-3p	numeric	26
hsa-miR-1183	numeric	48
hsa-miR-1185-1-3p	numeric	31
hsa-miR-1185-2-3p	numeric	74
hsa-miR-1185-5p	numeric	36
hsa-miR-1193	numeric	25
hsa-miR-1197	numeric	69
hsa-miR-1200	numeric	25
hsa-miR-1202	numeric	34
hsa-miR-1203	numeric	37
hsa-miR-1204	numeric	22
hsa-miR-1205	numeric	37
hsa-miR-1206	numeric	85
hsa-miR-122-5p	numeric	203
hsa-miR-1224-3p	numeric	26
hsa-miR-1224-5p	numeric	26
hsa-miR-1226-3p	numeric	26
hsa-miR-1228-3p	numeric	30
hsa-miR-1233-3p	numeric	20
hsa-miR-1234-3p	numeric	38
hsa-miR-1236-3p	numeric	53
hsa-miR-124-3p	numeric	21
hsa-miR-1244	numeric	31
hsa-miR-1245a	numeric	25
hsa-miR-1245b-3p	numeric	33
hsa-miR-1245b-5p	numeric	43
hsa-miR-1246	numeric	3
hsa-miR-1247-5p	numeric	16
hsa-miR-1248	numeric	32
hsa-miR-1249-3p	numeric	30
hsa-miR-1249-5p	numeric	28
hsa-miR-1250-5p	numeric	23
hsa-miR-1252-5p	numeric	22
hsa-miR-1253	numeric	712
hsa-miR-1254	numeric	24
hsa-miR-1255a	numeric	46
hsa-miR-1255b-5p	numeric	46
hsa-miR-1257	numeric	58
hsa-miR-1258	numeric	49
hsa-miR-125a-3p	numeric	35
hsa-miR-125a-5p	numeric	24
hsa-miR-125b-5p	numeric	23
hsa-miR-126-3p	numeric	27
hsa-miR-1260a	numeric	30
hsa-miR-1260b	numeric	24
hsa-miR-1261	numeric	45
hsa-miR-1262	numeric	34
hsa-miR-1264	numeric	37
hsa-miR-1266-5p	numeric	26
hsa-miR-1268a	numeric	27
hsa-miR-1268b	numeric	58
hsa-miR-1269a	numeric	41
hsa-miR-1269b	numeric	26
hsa-miR-127-3p	numeric	42
hsa-miR-127-5p	numeric	36
hsa-miR-1270	numeric	32
hsa-miR-1271-3p	numeric	33
hsa-miR-1271-5p	numeric	34
hsa-miR-1272	numeric	31
hsa-miR-1273c	numeric	35
hsa-miR-1275	numeric	16
hsa-miR-1276	numeric	41
hsa-miR-1277-3p	numeric	42
hsa-miR-1278	numeric	33
hsa-miR-1279	numeric	66
hsa-miR-128-1-5p	numeric	26
hsa-miR-128-2-5p	numeric	31
hsa-miR-128-3p	numeric	1
hsa-miR-1281	numeric	22
hsa-miR-1283	numeric	1
hsa-miR-1285-3p	numeric	23
hsa-miR-1285-5p	numeric	51
hsa-miR-1286	numeric	56
hsa-miR-1287-3p	numeric	23
hsa-miR-1287-5p	numeric	22
hsa-miR-1288-3p	numeric	32
hsa-miR-1289	numeric	34
hsa-miR-129-2-3p	numeric	38
hsa-miR-129-5p	numeric	17
hsa-miR-1290	numeric	178
hsa-miR-1291	numeric	28
hsa-miR-1293	numeric	31
hsa-miR-1295a	numeric	44
hsa-miR-1296-3p	numeric	26
hsa-miR-1296-5p	numeric	25
hsa-miR-1297	numeric	80
hsa-miR-1298-5p	numeric	28
hsa-miR-1299	numeric	27
hsa-miR-1301-3p	numeric	16
hsa-miR-1302	numeric	32
hsa-miR-1303	numeric	17
hsa-miR-1304-3p	numeric	19
hsa-miR-1304-5p	numeric	37
hsa-miR-1305	numeric	63
hsa-miR-1306-3p	numeric	40
hsa-miR-1306-5p	numeric	27
hsa-miR-1307-3p	numeric	43
hsa-miR-1307-5p	numeric	39
hsa-miR-130a-3p	numeric	28
hsa-miR-130b-3p	numeric	27
hsa-miR-132-3p	numeric	27
hsa-miR-1322	numeric	48
hsa-miR-1323	numeric	43
hsa-miR-133a-3p	numeric	32
hsa-miR-133a-5p	numeric	42
hsa-miR-133b	numeric	22
hsa-miR-134-3p	numeric	40
hsa-miR-134-5p+hsa-miR-6728-5p	numeric	17
hsa-miR-135a-5p	numeric	19
hsa-miR-135b-5p	numeric	50
hsa-miR-136-5p	numeric	38
hsa-miR-137	numeric	37
hsa-miR-138-5p	numeric	40
hsa-miR-139-3p	numeric	42
hsa-miR-139-5p	numeric	16
hsa-miR-140-3p	numeric	28
hsa-miR-140-5p	numeric	34
hsa-miR-141-3p	numeric	52
hsa-miR-142-3p	numeric	39
hsa-miR-142-5p	numeric	15
hsa-miR-143-3p	numeric	1
hsa-miR-144-3p	numeric	49
hsa-miR-145-5p	numeric	26
hsa-miR-1469	numeric	15
hsa-miR-146a-5p	numeric	49
hsa-miR-146b-3p	numeric	12
hsa-miR-146b-5p	numeric	26
hsa-miR-147a	numeric	25
hsa-miR-147b	numeric	23
hsa-miR-148a-3p	numeric	43
hsa-miR-148b-3p	numeric	30
hsa-miR-149-5p	numeric	39
hsa-miR-150-5p	numeric	57
hsa-miR-151a-3p	numeric	37
hsa-miR-151a-5p	numeric	25
hsa-miR-151b	numeric	18
hsa-miR-152-3p	numeric	24
hsa-miR-152-5p	numeric	18
hsa-miR-153-3p	numeric	32
hsa-miR-1537-3p	numeric	18
hsa-miR-154-5p	numeric	27
hsa-miR-155-5p	numeric	56
hsa-miR-15a-5p	numeric	29
hsa-miR-15b-5p	numeric	24
hsa-miR-16-5p	numeric	40
hsa-miR-181a-2-3p	numeric	29
hsa-miR-181a-3p	numeric	33
hsa-miR-181a-5p	numeric	25
hsa-miR-181b-2-3p	numeric	31
hsa-miR-181b-5p+hsa-miR-181d-5p	numeric	35
hsa-miR-181c-5p	numeric	23
hsa-miR-181d-3p	numeric	19
hsa-miR-182-3p	numeric	23
hsa-miR-182-5p	numeric	16
hsa-miR-1827	numeric	87
hsa-miR-183-5p	numeric	49
hsa-miR-184	numeric	21
hsa-miR-185-5p	numeric	15
hsa-miR-186-5p	numeric	69
hsa-miR-187-3p	numeric	22
hsa-miR-188-3p	numeric	25
hsa-miR-188-5p	numeric	41
hsa-miR-18a-5p	numeric	34
hsa-miR-18b-5p	numeric	19
hsa-miR-1908-3p	numeric	25
hsa-miR-1908-5p	numeric	24
hsa-miR-1909-3p	numeric	31
hsa-miR-190a-3p	numeric	29
hsa-miR-190a-5p	numeric	25
hsa-miR-190b	numeric	56
hsa-miR-191-5p	numeric	34
hsa-miR-1910-3p	numeric	21
hsa-miR-1910-5p	numeric	22
hsa-miR-1915-3p	numeric	20
hsa-miR-192-5p	numeric	42
hsa-miR-193a-3p	numeric	21
hsa-miR-193a-5p+hsa-miR-193b-5p	numeric	22
hsa-miR-193b-3p	numeric	26
hsa-miR-194-5p	numeric	25
hsa-miR-195-5p	numeric	38
hsa-miR-196a-3p	numeric	41
hsa-miR-196a-5p	numeric	52
hsa-miR-196b-5p	numeric	24
hsa-miR-197-3p	numeric	31
hsa-miR-197-5p	numeric	39
hsa-miR-1972	numeric	62
hsa-miR-1973	numeric	30
hsa-miR-1976	numeric	24
hsa-miR-198	numeric	39
hsa-miR-199a-3p+hsa-miR-199b-3p	numeric	69
hsa-miR-199a-5p	numeric	32
hsa-miR-199b-5p	numeric	33
hsa-miR-19a-3p	numeric	25
hsa-miR-19b-3p	numeric	19
hsa-miR-200a-3p	numeric	68
hsa-miR-200b-3p	numeric	36
hsa-miR-200c-3p	numeric	33
hsa-miR-202-3p	numeric	28
hsa-miR-203a-3p	numeric	42
hsa-miR-203a-5p	numeric	41
hsa-miR-204-5p	numeric	17
hsa-miR-205-5p	numeric	36
hsa-miR-2053	numeric	49
hsa-miR-206	numeric	33
hsa-miR-208a-3p	numeric	19
hsa-miR-208b-3p	numeric	38
hsa-miR-208b-5p	numeric	44
hsa-miR-20a-5p+hsa-miR-20b-5p	numeric	40
hsa-miR-21-5p	numeric	40
hsa-miR-210-3p	numeric	19
hsa-miR-210-5p	numeric	18
hsa-miR-211-3p	numeric	36
hsa-miR-211-5p	numeric	46
hsa-miR-2110	numeric	42
hsa-miR-2113	numeric	36
hsa-miR-2116-5p	numeric	120
hsa-miR-2117	numeric	47
hsa-miR-212-3p	numeric	76
hsa-miR-214-3p	numeric	24
hsa-miR-215-5p	numeric	41
hsa-miR-216a-5p	numeric	55
hsa-miR-216b-5p	numeric	44
hsa-miR-217	numeric	33
hsa-miR-218-5p	numeric	42
hsa-miR-219a-1-3p	numeric	25
hsa-miR-219a-2-3p	numeric	44
hsa-miR-219a-5p	numeric	48
hsa-miR-219b-3p	numeric	44
hsa-miR-22-3p	numeric	13
hsa-miR-221-3p	numeric	27
hsa-miR-221-5p	numeric	27
hsa-miR-222-3p	numeric	44
hsa-miR-223-3p	numeric	44
hsa-miR-224-5p	numeric	49
hsa-miR-2278	numeric	19
hsa-miR-23a-3p	numeric	46
hsa-miR-23b-3p	numeric	21
hsa-miR-23c	numeric	43
hsa-miR-24-3p	numeric	40
hsa-miR-25-3p	numeric	28
hsa-miR-25-5p	numeric	18
hsa-miR-2682-5p	numeric	40
hsa-miR-26a-5p	numeric	57
hsa-miR-26b-5p	numeric	40
hsa-miR-27a-3p	numeric	47
hsa-miR-27b-3p	numeric	30
hsa-miR-28-3p	numeric	29
hsa-miR-28-5p	numeric	55
hsa-miR-296-3p	numeric	28
hsa-miR-296-5p	numeric	34
hsa-miR-297	numeric	22
hsa-miR-298	numeric	28
hsa-miR-299-3p	numeric	26
hsa-miR-299-5p	numeric	38
hsa-miR-29a-3p	numeric	64
hsa-miR-29b-3p	numeric	30
hsa-miR-29c-3p	numeric	23
hsa-miR-300	numeric	30
hsa-miR-301a-3p	numeric	28
hsa-miR-301a-5p	numeric	75
hsa-miR-301b-3p	numeric	71
hsa-miR-301b-5p	numeric	24
hsa-miR-302a-3p	numeric	33
hsa-miR-302a-5p	numeric	44
hsa-miR-302b-3p	numeric	36
hsa-miR-302c-3p	numeric	35
hsa-miR-302d-3p	numeric	245
hsa-miR-302e	numeric	41
hsa-miR-302f	numeric	35
hsa-miR-3065-3p	numeric	30
hsa-miR-3065-5p	numeric	1
hsa-miR-3074-3p	numeric	50
hsa-miR-30a-3p	numeric	36
hsa-miR-30a-5p	numeric	36
hsa-miR-30b-5p	numeric	40
hsa-miR-30c-5p	numeric	37
hsa-miR-30d-5p	numeric	13
hsa-miR-30e-3p	numeric	32
hsa-miR-30e-5p	numeric	121
hsa-miR-31-5p	numeric	21
hsa-miR-3127-5p	numeric	42
hsa-miR-3130-3p	numeric	44
hsa-miR-3131	numeric	38
hsa-miR-3136-5p	numeric	57
hsa-miR-3140-3p	numeric	24
hsa-miR-3140-5p	numeric	27
hsa-miR-3144-3p	numeric	125
hsa-miR-3144-5p	numeric	27
hsa-miR-3147	numeric	41
hsa-miR-3150b-3p	numeric	28
hsa-miR-3151-5p	numeric	22
hsa-miR-3158-3p	numeric	17
hsa-miR-3161	numeric	128
hsa-miR-3164	numeric	34
hsa-miR-3168	numeric	25
hsa-miR-3179	numeric	33
hsa-miR-3180	numeric	44
hsa-miR-3180-3p	numeric	38
hsa-miR-3180-5p	numeric	25
hsa-miR-3182	numeric	29
hsa-miR-3185	numeric	30
hsa-miR-3190-3p	numeric	15
hsa-miR-3192-5p	numeric	38
hsa-miR-3195	numeric	39
hsa-miR-3196	numeric	24
hsa-miR-32-5p	numeric	61
hsa-miR-3202	numeric	45
hsa-miR-320a	numeric	27
hsa-miR-320b	numeric	22
hsa-miR-320c	numeric	17
hsa-miR-320d	numeric	72
hsa-miR-320e	numeric	62
hsa-miR-323a-3p	numeric	24
hsa-miR-323a-5p	numeric	11
hsa-miR-323b-3p	numeric	43
hsa-miR-323b-5p	numeric	26
hsa-miR-324-3p	numeric	47
hsa-miR-324-5p	numeric	14
hsa-miR-325	numeric	70
hsa-miR-326	numeric	25
hsa-miR-328-3p	numeric	26
hsa-miR-328-5p	numeric	33
hsa-miR-329-3p	numeric	41
hsa-miR-329-5p	numeric	26
hsa-miR-330-3p	numeric	17
hsa-miR-330-5p	numeric	23
hsa-miR-331-3p	numeric	38
hsa-miR-331-5p	numeric	12
hsa-miR-335-5p	numeric	36
hsa-miR-337-3p	numeric	32
hsa-miR-337-5p	numeric	35
hsa-miR-338-5p	numeric	30
hsa-miR-339-3p	numeric	28
hsa-miR-339-5p	numeric	31
hsa-miR-33a-5p	numeric	43
hsa-miR-33b-5p	numeric	39
hsa-miR-340-5p	numeric	54
hsa-miR-342-3p	numeric	36
hsa-miR-342-5p	numeric	26
hsa-miR-345-3p	numeric	43
hsa-miR-345-5p	numeric	21
hsa-miR-346	numeric	25
hsa-miR-34a-5p	numeric	33
hsa-miR-34b-3p	numeric	26
hsa-miR-34c-3p	numeric	21
hsa-miR-34c-5p	numeric	28
hsa-miR-3605-3p	numeric	14
hsa-miR-3605-5p	numeric	51
hsa-miR-361-3p	numeric	27
hsa-miR-361-5p	numeric	25
hsa-miR-3613-3p	numeric	39
hsa-miR-3613-5p	numeric	41
hsa-miR-3614-3p	numeric	47
hsa-miR-3614-5p	numeric	20
hsa-miR-3615	numeric	37
hsa-miR-362-3p	numeric	17
hsa-miR-362-5p	numeric	27
hsa-miR-363-3p	numeric	116
hsa-miR-363-5p	numeric	41
hsa-miR-365a-3p+hsa-miR-365b-3p	numeric	46
hsa-miR-365b-5p	numeric	33
hsa-miR-367-3p	numeric	30
hsa-miR-369-3p	numeric	31
hsa-miR-369-5p	numeric	26
hsa-miR-3690	numeric	23
hsa-miR-370-3p	numeric	42
hsa-miR-370-5p	numeric	34
hsa-miR-371a-5p	numeric	45
hsa-miR-371b-5p	numeric	49
hsa-miR-372-3p	numeric	28
hsa-miR-373-3p	numeric	24
hsa-miR-374a-3p	numeric	38
hsa-miR-374a-5p	numeric	39
hsa-miR-374b-5p	numeric	35
hsa-miR-374c-5p	numeric	34
hsa-miR-375	numeric	31
hsa-miR-376a-2-5p	numeric	35
hsa-miR-376a-3p	numeric	45
hsa-miR-376b-3p	numeric	38
hsa-miR-376c-3p	numeric	28
hsa-miR-376c-5p	numeric	30
hsa-miR-377-3p	numeric	32
hsa-miR-378b	numeric	24
hsa-miR-378c	numeric	19
hsa-miR-378d	numeric	32
hsa-miR-378e	numeric	1
hsa-miR-378f	numeric	55
hsa-miR-378g	numeric	37
hsa-miR-378h	numeric	139
hsa-miR-378i	numeric	37
hsa-miR-379-5p	numeric	82
hsa-miR-380-3p	numeric	47
hsa-miR-381-3p	numeric	28
hsa-miR-381-5p	numeric	63
hsa-miR-382-3p	numeric	33
hsa-miR-382-5p	numeric	37
hsa-miR-383-5p	numeric	19
hsa-miR-384	numeric	44
hsa-miR-3916	numeric	27
hsa-miR-3918	numeric	23
hsa-miR-3928-3p	numeric	49
hsa-miR-3934-5p	numeric	40
hsa-miR-409-3p	numeric	24
hsa-miR-409-5p	numeric	16
hsa-miR-410-3p	numeric	43
hsa-miR-411-5p	numeric	59
hsa-miR-412-3p	numeric	35
hsa-miR-421	numeric	47
hsa-miR-422a	numeric	1
hsa-miR-423-3p	numeric	47
hsa-miR-423-5p	numeric	43
hsa-miR-424-5p	numeric	32
hsa-miR-425-5p	numeric	27
hsa-miR-4284	numeric	22
hsa-miR-4286	numeric	45
hsa-miR-429	numeric	34
hsa-miR-431-5p	numeric	15
hsa-miR-432-5p	numeric	21
hsa-miR-433-3p	numeric	20
hsa-miR-433-5p	numeric	40
hsa-miR-4421	numeric	25
hsa-miR-4425	numeric	27
hsa-miR-4431	numeric	40
hsa-miR-4435	numeric	30
hsa-miR-4443	numeric	96
hsa-miR-4448	numeric	15
hsa-miR-4451	numeric	30
hsa-miR-4454+hsa-miR-7975	numeric	304
hsa-miR-4455	numeric	61
hsa-miR-4458	numeric	25
hsa-miR-4461	numeric	29
hsa-miR-448	numeric	41
hsa-miR-4485-3p	numeric	31
hsa-miR-4488	numeric	34
hsa-miR-449a	numeric	32
hsa-miR-449b-5p	numeric	59
hsa-miR-449c-5p	numeric	28
hsa-miR-450a-1-3p	numeric	26
hsa-miR-450a-2-3p	numeric	31
hsa-miR-450a-5p	numeric	40
hsa-miR-450b-3p	numeric	50
hsa-miR-450b-5p	numeric	52
hsa-miR-4516	numeric	29
hsa-miR-451a	numeric	421
hsa-miR-452-5p	numeric	24
hsa-miR-4521	numeric	37
hsa-miR-4524a-5p	numeric	14
hsa-miR-4531	numeric	74
hsa-miR-4532	numeric	19
hsa-miR-4536-3p	numeric	34
hsa-miR-4536-5p	numeric	155
hsa-miR-454-3p	numeric	40
hsa-miR-455-3p	numeric	7
hsa-miR-455-5p	numeric	37
hsa-miR-4647	numeric	31
hsa-miR-4707-3p	numeric	24
hsa-miR-4707-5p	numeric	32
hsa-miR-4741	numeric	20
hsa-miR-4755-5p	numeric	52
hsa-miR-4787-3p	numeric	36
hsa-miR-4787-5p	numeric	25
hsa-miR-4792	numeric	27
hsa-miR-483-3p	numeric	27
hsa-miR-483-5p	numeric	24
hsa-miR-484	numeric	22
hsa-miR-485-3p	numeric	20
hsa-miR-485-5p	numeric	35
hsa-miR-486-3p	numeric	28
hsa-miR-487a-3p	numeric	23
hsa-miR-487b-3p	numeric	20
hsa-miR-487b-5p	numeric	18
hsa-miR-488-3p	numeric	36
hsa-miR-489-3p	numeric	36
hsa-miR-490-3p	numeric	38
hsa-miR-490-5p	numeric	23
hsa-miR-491-3p	numeric	53
hsa-miR-491-5p	numeric	26
hsa-miR-492	numeric	20
hsa-miR-493-3p	numeric	38
hsa-miR-494-3p	numeric	1
hsa-miR-494-5p	numeric	28
hsa-miR-495-3p	numeric	228
hsa-miR-495-5p	numeric	40
hsa-miR-496	numeric	30
hsa-miR-497-5p	numeric	34
hsa-miR-498	numeric	33
hsa-miR-499a-3p	numeric	38
hsa-miR-499a-5p	numeric	163
hsa-miR-499b-3p	numeric	39
hsa-miR-499b-5p	numeric	33
hsa-miR-5001-3p	numeric	21
hsa-miR-5001-5p	numeric	22
hsa-miR-500a-5p+hsa-miR-501-5p	numeric	18
hsa-miR-501-3p	numeric	26
hsa-miR-5010-3p	numeric	16
hsa-miR-5010-5p	numeric	20
hsa-miR-502-3p	numeric	30
hsa-miR-502-5p	numeric	1
hsa-miR-503-3p	numeric	22
hsa-miR-503-5p	numeric	34
hsa-miR-504-3p	numeric	29
hsa-miR-504-5p	numeric	42
hsa-miR-505-3p	numeric	31
hsa-miR-506-3p	numeric	28
hsa-miR-506-5p	numeric	39
hsa-miR-507	numeric	24
hsa-miR-508-3p	numeric	39
hsa-miR-508-5p	numeric	36
hsa-miR-509-3-5p	numeric	34
hsa-miR-509-3p	numeric	26
hsa-miR-509-5p	numeric	28
hsa-miR-510-3p	numeric	39
hsa-miR-510-5p	numeric	26
hsa-miR-511-5p	numeric	60
hsa-miR-512-3p	numeric	7
hsa-miR-512-5p	numeric	34
hsa-miR-513a-3p	numeric	27
hsa-miR-513a-5p	numeric	30
hsa-miR-513b-5p	numeric	38
hsa-miR-513c-3p	numeric	30
hsa-miR-513c-5p	numeric	60
hsa-miR-514a-3p	numeric	34
hsa-miR-514a-5p	numeric	33
hsa-miR-514b-3p	numeric	57
hsa-miR-514b-5p	numeric	46
hsa-miR-515-3p	numeric	35
hsa-miR-515-5p	numeric	50
hsa-miR-516a-3p+hsa-miR-516b-3p	numeric	35
hsa-miR-516a-5p	numeric	29
hsa-miR-516b-5p	numeric	25
hsa-miR-517a-3p	numeric	46
hsa-miR-517b-3p	numeric	23
hsa-miR-517c-3p+hsa-miR-519a-3p	numeric	23
hsa-miR-518b	numeric	33
hsa-miR-518c-3p	numeric	27
hsa-miR-518d-3p	numeric	32
hsa-miR-518e-3p	numeric	20
hsa-miR-518f-3p	numeric	51
hsa-miR-5196-3p+hsa-miR-6732-3p	numeric	38
hsa-miR-5196-5p	numeric	63
hsa-miR-519b-3p	numeric	27
hsa-miR-519b-5p+hsa-miR-519c-5p+hsa-miR-523-5p+hsa-miR-518e-5p+hsa-miR-522-5p+hsa-miR-519a-5p	numeric	43
hsa-miR-519c-3p	numeric	32
hsa-miR-519d-3p	numeric	34
hsa-miR-519e-3p	numeric	31
hsa-miR-520a-3p	numeric	15
hsa-miR-520a-5p	numeric	46
hsa-miR-520b	numeric	32
hsa-miR-520c-3p	numeric	64
hsa-miR-520d-3p	numeric	42
hsa-miR-520d-5p+hsa-miR-527+hsa-miR-518a-5p	numeric	41
hsa-miR-520e	numeric	21
hsa-miR-520f-3p	numeric	59
hsa-miR-520g-3p	numeric	22
hsa-miR-520h	numeric	40
hsa-miR-521	numeric	18
hsa-miR-522-3p	numeric	49
hsa-miR-523-3p	numeric	37
hsa-miR-524-3p	numeric	24
hsa-miR-525-3p	numeric	14
hsa-miR-525-5p	numeric	45
hsa-miR-526a+hsa-miR-518c-5p+hsa-miR-518d-5p	numeric	45
hsa-miR-526b-5p	numeric	37
hsa-miR-532-3p	numeric	30
hsa-miR-532-5p	numeric	21
hsa-miR-539-3p	numeric	19
hsa-miR-539-5p	numeric	32
hsa-miR-541-3p	numeric	20
hsa-miR-542-3p	numeric	35
hsa-miR-542-5p	numeric	25
hsa-miR-543	numeric	34
hsa-miR-544a	numeric	35
hsa-miR-545-3p	numeric	36
hsa-miR-548a-3p	numeric	49
hsa-miR-548a-5p	numeric	44
hsa-miR-548aa+hsa-miR-548t-3p	numeric	58
hsa-miR-548ad-3p	numeric	55
hsa-miR-548ah-5p	numeric	160
hsa-miR-548ai+hsa-miR-570-5p	numeric	58
hsa-miR-548ak	numeric	31
hsa-miR-548al	numeric	101
hsa-miR-548ar-3p	numeric	66
hsa-miR-548ar-5p	numeric	1
hsa-miR-548b-3p	numeric	21
hsa-miR-548c-5p+hsa-miR-548o-5p+hsa-miR-548am-5p	numeric	20
hsa-miR-548d-3p	numeric	39
hsa-miR-548d-5p	numeric	41
hsa-miR-548e-3p	numeric	19
hsa-miR-548e-5p	numeric	50
hsa-miR-548g-3p	numeric	160
hsa-miR-548h-5p	numeric	15
hsa-miR-548i	numeric	32
hsa-miR-548j-3p	numeric	50
hsa-miR-548j-5p	numeric	28
hsa-miR-548k	numeric	40
hsa-miR-548l	numeric	40
hsa-miR-548m	numeric	36
hsa-miR-548n	numeric	82
hsa-miR-548o-3p+hsa-miR-548ah-3p+hsa-miR-548av-3p	numeric	23
hsa-miR-548q	numeric	221
hsa-miR-548v	numeric	56
hsa-miR-548y	numeric	64
hsa-miR-548z+hsa-miR-548h-3p	numeric	44
hsa-miR-549a	numeric	221
hsa-miR-550a-5p	numeric	22
hsa-miR-551a	numeric	110
hsa-miR-551b-3p	numeric	57
hsa-miR-552-3p	numeric	41
hsa-miR-553	numeric	62
hsa-miR-554	numeric	16
hsa-miR-555	numeric	35
hsa-miR-556-3p	numeric	20
hsa-miR-556-5p	numeric	35
hsa-miR-561-3p	numeric	31
hsa-miR-561-5p	numeric	31
hsa-miR-562	numeric	27
hsa-miR-563	numeric	27
hsa-miR-564	numeric	32
hsa-miR-566	numeric	31
hsa-miR-567	numeric	42
hsa-miR-568	numeric	28
hsa-miR-570-3p	numeric	1
hsa-miR-571	numeric	34
hsa-miR-572	numeric	35
hsa-miR-573	numeric	33
hsa-miR-574-3p	numeric	25
hsa-miR-574-5p	numeric	37
hsa-miR-575	numeric	49
hsa-miR-576-3p	numeric	27
hsa-miR-576-5p	numeric	46
hsa-miR-577	numeric	57
hsa-miR-578	numeric	32
hsa-miR-579-3p	numeric	1
hsa-miR-579-5p	numeric	26
hsa-miR-580-3p	numeric	29
hsa-miR-582-3p	numeric	29
hsa-miR-582-5p	numeric	30
hsa-miR-584-3p	numeric	54
hsa-miR-584-5p	numeric	40
hsa-miR-585-3p	numeric	79
hsa-miR-587	numeric	47
hsa-miR-589-5p	numeric	35
hsa-miR-590-3p	numeric	17
hsa-miR-590-5p	numeric	187
hsa-miR-591	numeric	26
hsa-miR-592	numeric	31
hsa-miR-593-3p	numeric	48
hsa-miR-595	numeric	39
hsa-miR-596	numeric	29
hsa-miR-597-5p	numeric	47
hsa-miR-598-3p	numeric	96
hsa-miR-599	numeric	10
hsa-miR-600	numeric	14
hsa-miR-601	numeric	33
hsa-miR-603	numeric	1
hsa-miR-604	numeric	22
hsa-miR-605-5p	numeric	29
hsa-miR-606	numeric	33
hsa-miR-607	numeric	66
hsa-miR-608	numeric	32
hsa-miR-610	numeric	35
hsa-miR-612	numeric	116
hsa-miR-613	numeric	33
hsa-miR-614	numeric	30
hsa-miR-615-3p	numeric	36
hsa-miR-615-5p	numeric	32
hsa-miR-616-3p	numeric	35
hsa-miR-617	numeric	41
hsa-miR-619-3p	numeric	20
hsa-miR-620	numeric	30
hsa-miR-624-3p	numeric	35
hsa-miR-625-5p	numeric	50
hsa-miR-626	numeric	49
hsa-miR-627-3p	numeric	38
hsa-miR-627-5p	numeric	1
hsa-miR-628-3p	numeric	29
hsa-miR-628-5p	numeric	16
hsa-miR-629-5p	numeric	41
hsa-miR-630	numeric	52
hsa-miR-631	numeric	19
hsa-miR-637	numeric	18
hsa-miR-638	numeric	23
hsa-miR-639	numeric	21
hsa-miR-640	numeric	50
hsa-miR-641	numeric	22
hsa-miR-642a-3p	numeric	23
hsa-miR-642a-5p	numeric	22
hsa-miR-643	numeric	45
hsa-miR-644a	numeric	407
hsa-miR-648	numeric	50
hsa-miR-649	numeric	16
hsa-miR-650	numeric	25
hsa-miR-6503-3p	numeric	34
hsa-miR-6503-5p	numeric	33
hsa-miR-651-3p	numeric	22
hsa-miR-651-5p	numeric	45
hsa-miR-6511a-3p	numeric	11
hsa-miR-6511a-5p	numeric	33
hsa-miR-652-3p	numeric	13
hsa-miR-652-5p	numeric	31
hsa-miR-654-3p	numeric	32
hsa-miR-654-5p	numeric	38
hsa-miR-655-3p	numeric	23
hsa-miR-656-3p	numeric	47
hsa-miR-660-3p	numeric	37
hsa-miR-660-5p	numeric	27
hsa-miR-661	numeric	39
hsa-miR-663a	numeric	53
hsa-miR-664a-3p	numeric	30
hsa-miR-664b-3p	numeric	37
hsa-miR-664b-5p	numeric	25
hsa-miR-665	numeric	39
hsa-miR-671-3p	numeric	20
hsa-miR-671-5p	numeric	50
hsa-miR-6720-3p	numeric	29
hsa-miR-6721-5p	numeric	165
hsa-miR-6724-5p	numeric	54
hsa-miR-675-5p	numeric	22
hsa-miR-7-5p	numeric	55
hsa-miR-708-5p	numeric	24
hsa-miR-744-5p	numeric	47
hsa-miR-758-3p+hsa-miR-411-3p	numeric	32
hsa-miR-758-5p	numeric	17
hsa-miR-760	numeric	30
hsa-miR-761	numeric	81
hsa-miR-764	numeric	38
hsa-miR-765	numeric	28
hsa-miR-766-3p	numeric	39
hsa-miR-766-5p	numeric	17
hsa-miR-767-3p	numeric	23
hsa-miR-767-5p	numeric	16
hsa-miR-769-3p	numeric	19
hsa-miR-769-5p	numeric	46
hsa-miR-770-5p	numeric	26
hsa-miR-802	numeric	41
hsa-miR-873-3p	numeric	113
hsa-miR-873-5p	numeric	52
hsa-miR-874-3p	numeric	22
hsa-miR-874-5p	numeric	23
hsa-miR-875-3p	numeric	22
hsa-miR-876-3p	numeric	47
hsa-miR-876-5p	numeric	13
hsa-miR-877-5p	numeric	51
hsa-miR-885-3p	numeric	30
hsa-miR-885-5p	numeric	34
hsa-miR-887-3p	numeric	26
hsa-miR-887-5p	numeric	31
hsa-miR-888-5p	numeric	69
hsa-miR-889-3p	numeric	19
hsa-miR-890	numeric	35
hsa-miR-891a-5p	numeric	38
hsa-miR-891b	numeric	99
hsa-miR-892a	numeric	38
hsa-miR-892b	numeric	23
hsa-miR-9-5p	numeric	23
hsa-miR-922	numeric	72
hsa-miR-924	numeric	21
hsa-miR-92a-1-5p	numeric	29
hsa-miR-92a-3p	numeric	47
hsa-miR-92b-3p	numeric	33
hsa-miR-93-5p	numeric	36
hsa-miR-933	numeric	30
hsa-miR-934	numeric	36
hsa-miR-935	numeric	21
hsa-miR-936	numeric	35
hsa-miR-937-3p	numeric	42
hsa-miR-939-5p	numeric	39
hsa-miR-940	numeric	11
hsa-miR-941	numeric	30
hsa-miR-942-3p	numeric	15
hsa-miR-942-5p	numeric	44
hsa-miR-944	numeric	37
hsa-miR-95-3p	numeric	35
hsa-miR-96-5p	numeric	35
hsa-miR-98-3p	numeric	36
hsa-miR-98-5p	numeric	61
hsa-miR-99a-5p	numeric	28
hsa-miR-99b-5p	numeric	32
ACTB	numeric	46
B2M	numeric	51
GAPDH	numeric	36
RPL19	numeric	29
RPLP0	numeric	14
