# Supplementary material for: Vitamin C supplementation reduces expression of circulating miR-451a in subjects with poorly controlled type 2 diabetes mellitus and high oxidative stress
Source: PeerJ. 2021 Feb 4;9:e10776. doi: 10.7717/peerj.10776 (PMC7868066; doi:10.7717/peerj.10776)
Supplement: Supplemental Information 8 — Raw data of the validated qRT-PCR of miRNAs in 8 participants. [file peerj-09-10776-s008.xls]

## Sheet: Result of all genes2
			miR-451a		miR-644a		miR-1253		miR-1290		cel-miR-39					miR-451a	miR-644a	miR-1253	miR-1290	cel-miR-39
			Dup1	Dup2	Dup1	Dup2	Dup1	Dup2	Dup1	Dup2	Dup1	Dup2
	SN16	BF	27.91	27.86	28.01	28.01	20.17	21.01	34.58	34.64	31.29	29.7		SN16	BF	27.885	28.01	20.59	34.61	30.495
		AF	29.72	29.4	43.69	34.25	32.2	30.47	34.53	34.71	27.06	27.05			AF	29.56	38.97	31.335	34.62	27.055
	SN18	BF	27.26	27.35	48.35	36.74	18.1	17.5	34.41	32.43	30.67	28.48		SN18	BF	27.305	28.01	17.8	33.42	29.575
		AF	26.97	26.68	31.02	39.04	31.32	26.09	30.36	33.01	27.6	28.01			AF	26.825	35.03	28.705	31.685	27.805
	SN20	BF	33.05	32.39	30.86	42.75	27.6	28.38	37.45	37.73	33.09	32.67		SN20	BF	32.72	29.01	27.99	37.59	32.88
		AF	28.48	28.25	43.53	27.39	27.52	24.77	34.77	35.01	28.39	28.56			AF	28.365	35.46	26.145	34.89	28.475
	SN15	BF	24.11	24.13	42.03	40.63	31.64	31.52	29.67	29.7	26.62	26.77		SN15	BF	24.12	30.01	31.58	29.685	26.695
		AF	25.13	24.92	37.34	28.63	28.68	31.52	30.11	30.22	26.41	26.74			AF	25.025	32.985	30.1	30.165	26.575
	SN09	BF	35.43	33.84	40.99	45.07	25.18	20.89	42.2	44.18	33.63	33.63		SN09	BF	34.635	28.01	23.035	43.19	33.63
		AF	33.99	33.92	39.61	45.07	24.93	31.89	35.65	36.28	33.22	30.41			AF	33.955	42.34	28.41	35.965	31.815
	SN10	BF	28.32	28.22	44.66	44.66	30.45	32.25	34.49	33.75	30.3	30.4		SN10	BF	28.27	29.01	31.35	34.12	30.35
		AF	30.03	30.03	31.22	36.53	26.4	32.38	34.74	23.19	29.41	29.41			AF	30.03	33.875	29.39	28.965	29.41
	SN14	BF	25.8	25.86	49.07	36.81	31.22	31.69	31.89	31.97	29.23	29.05		SN14	BF	25.83	30.01	31.455	31.93	29.14
		AF	30.94	30.37	43.95	38.09	31.18	32.09	34.06	33.76	29.8	29.69			AF	30.655	41.02	31.635	33.91	29.745
	SN22	BF	29.01	28.53	NA	NA	NA	NA	NA	NA	28.25	28.36		SN22	BF	28.77	NA	NA	NA	28.305
		AF	32.9	34.2	NA	NA	NA	NA	NA	NA	33.03	33.13			AF	33.55	NA	NA	NA	33.08
	NA => not available
